# Supplementary material for: 1,2-Bis(dibromo­meth­yl)benzene
Source: Acta Crystallogr Sect E Struct Rep Online. 2011 Dec 3;68(Pt 1):o5. doi: 10.1107/S1600536811050616 (PMC3254285; doi:10.1107/S1600536811050616)
Supplement: Supplementary file 1 [file e-68-000o5-sup1.cif]

##############################################################################
#                                                                            #
# This CIF contains the data in a paper accepted for publication in          #
# Acta Crystallographica Section E. It conforms to the requirements of       #
# Notes for Authors for Acta Crystallographica Section E, and has been       #
# peer reviewed under the auspices of the IUCr Commission on Journals.       #
#                                                                            #
# Full details of the Crystallographic Information File format               #
# are given in the paper "The Crystallographic Information File (CIF):       #
# a New Standard Archive File for Crystallography" by S. R. Hall, F. H.      #
# Allen and I. D. Brown [Acta Cryst. (1991), A47, 655-685].                  #
#                                                                            #
# The current version of the core CIF dictionary is obtainable from          #
# ftp://ftp.iucr.org/pub/cif_core.dic.                                       #
#                                                                            #
# Software is freely available for graphical display of the structure(s)     #
# in this CIF. For information consult the CIF software page                 #
# http://www.iucr.org/resources/cif/software.                                #
#                                                                            #
# This file may be used for bona fide research purposes within the           #
# scientific community so long as proper attribution is given to the journal # 
# article from which it was obtained.                                        #
#                                                                            #
##############################################################################
data_I
_audit_creation_method     SHELXL-97
_chemical_name_systematic
;
1,2-Bis(dibromomethyl)benzene
;
_chemical_name_common     ?
_chemical_formula_moiety     'C8 H6 Br4'
_chemical_formula_sum     'C8 H6 Br4'
_chemical_formula_iupac     'C8 H6 Br4'
_chemical_formula_weight     421.77
_chemical_melting_point     ?
_symmetry_cell_setting     triclinic
_symmetry_space_group_name_H-M     'P -1'
_symmetry_space_group_name_Hall     '-P 1'
loop_
    _symmetry_equiv_pos_as_xyz
    'x, y, z'
    '-x, -y, -z'
_cell_length_a     7.0222(8)
_cell_length_b     7.7313(9)
_cell_length_c     10.5927(12)
_cell_angle_alpha     108.473(10)
_cell_angle_beta     97.108(9)
_cell_angle_gamma     90.394(9)
_cell_volume     540.61(11)
_cell_formula_units_Z     2
_cell_measurement_reflns_used     1856
_cell_measurement_theta_min     2.7755
_cell_measurement_theta_max     29.0962
_cell_measurement_temperature     297(2)
_exptl_crystal_description     parallelepiped
_exptl_crystal_colour     colorless
_exptl_crystal_size_max     0.58
_exptl_crystal_size_mid     0.48
_exptl_crystal_size_min     0.36
_exptl_crystal_density_diffrn     2.591
_exptl_crystal_density_meas     ?
_exptl_crystal_density_method     'not measured'
_exptl_crystal_F_000     388
_exptl_absorpt_coefficient_mu     14.833
_exptl_absorpt_correction_type     multi-scan
_exptl_absorpt_process_details     '(SADABS; Bruker, 2001)'
_exptl_absorpt_correction_T_min     0.12182
_exptl_absorpt_correction_T_max     1.00000
_exptl_special_details     ?
_diffrn_ambient_temperature     297(2)
_diffrn_radiation_type     MoK\a
_diffrn_radiation_wavelength     0.71073
_diffrn_radiation_monochromator     graphite
_diffrn_measurement_device_type     'Bruker SMART CCD area-detector'
_diffrn_measurement_method     '\w scans'
_diffrn_detector_area_resol_mean     ?
_diffrn_reflns_number     4575
_diffrn_reflns_av_R_equivalents     0.0728
_diffrn_reflns_av_sigmaI/netI     0.1130
_diffrn_reflns_theta_min     2.78
_diffrn_reflns_theta_max     29.16
_diffrn_reflns_theta_full     26.00
_diffrn_measured_fraction_theta_max     0.843
_diffrn_measured_fraction_theta_full     0.996
_diffrn_reflns_limit_h_min     -9
_diffrn_reflns_limit_h_max     8
_diffrn_reflns_limit_k_min     -10
_diffrn_reflns_limit_k_max     10
_diffrn_reflns_limit_l_min     -14
_diffrn_reflns_limit_l_max     14
_refine_special_details
;
Refinement of <i>F</i>^2^ against ALL reflections. The weighted <i>R</i>-factor
<i>wR</i> and goodness of fit <i>S</i> are based on <i>F</i>^2^, conventional
<i>R</i>-factors <i>R</i> are based on <i>F</i>, with <i>F</i> set to zero for
negative <i>F</i>^2^. The threshold expression of <i>F</i>^2^ >
\s(<i>F</i>^2^) is used only for calculating <i>R</i>-factors(gt) <i>etc</i>.
and is not relevant to the choice of reflections for refinement.
<i>R</i>-factors based on <i>F</i>^2^ are statistically about twice as large
as those based on <i>F</i>, and <i>R</i>- factors based on ALL data will be
even larger.
;
_reflns_number_total     2469
_reflns_number_gt     1297
_reflns_threshold_expression     I>2sigma(I)
_refine_ls_structure_factor_coef     Fsqd
_refine_ls_matrix_type     full
_refine_ls_R_factor_all     0.1821
_refine_ls_R_factor_gt     0.0907
_refine_ls_wR_factor_gt     0.2136
_refine_ls_wR_factor_ref     0.2584
_refine_ls_goodness_of_fit_ref     1.035
_refine_ls_restrained_S_all     1.035
_refine_ls_number_reflns     2469
_refine_ls_number_parameters     109
_refine_ls_number_restraints     0
_refine_ls_hydrogen_treatment     constr
_refine_ls_weighting_scheme     calc
_refine_ls_weighting_details
        'calc w=1/[\s^2^(Fo^2^)+(0.0875P)^2^+18.1246P] where P=(Fo^2^+2Fc^2^)/3'
_atom_sites_solution_hydrogens     geom
_atom_sites_solution_primary     direct
_atom_sites_solution_secondary     difmap
_refine_ls_shift/su_max     0.000
_refine_ls_shift/su_mean     0.000
_refine_diff_density_max     1.622
_refine_diff_density_min     -1.265
_refine_ls_extinction_method     none
_refine_ls_extinction_coef     ?
loop_
    _atom_type_symbol
    _atom_type_description
    _atom_type_scat_dispersion_real
    _atom_type_scat_dispersion_imag
    _atom_type_scat_source
    C C 0.0033 0.0016 'International Tables Vol C Tables 4.2.6.8 and 6.1.1.4'
    H H 0.0000 0.0000 'International Tables Vol C Tables 4.2.6.8 and 6.1.1.4'
    Br Br -0.2901 2.4595 'International Tables Vol C Tables 4.2.6.8 and 6.1.1.4'
_computing_data_collection     'SMART (Bruker, 2001)'
_computing_cell_refinement     'SAINT (Bruker, 2001)'
_computing_data_reduction     'SAINT (Bruker, 2001)'
_computing_structure_solution     'SHELXS97 (Sheldrick, 2008)'
_computing_structure_refinement     'SHELXL97 (Sheldrick, 2008)'
_computing_molecular_graphics     'ORTEP-3 for Windows (Farrugia, 1997)'
_computing_publication_material     'WinGX (Farrugia, 1999)'
loop_
    _atom_site_type_symbol
    _atom_site_label
    _atom_site_fract_x
    _atom_site_fract_y
    _atom_site_fract_z
    _atom_site_U_iso_or_equiv
    _atom_site_adp_type
    _atom_site_calc_flag
    _atom_site_refinement_flags
    _atom_site_occupancy
    _atom_site_symmetry_multiplicity
    _atom_site_disorder_assembly
    _atom_site_disorder_group
    Br Br1 1.0868(3) 0.1807(3) 0.90582(19) 0.0434(6) Uani d . 1 1 . .
    Br Br2 0.6361(3) 0.1787(3) 0.9231(2) 0.0492(6) Uani d . 1 1 . .
    Br Br3 0.5867(3) 0.5842(3) 0.7641(2) 0.0488(6) Uani d . 1 1 . .
    Br Br4 1.0292(3) 0.5783(3) 0.7275(2) 0.0478(6) Uani d . 1 1 . .
    C C1 0.832(3) 0.078(3) 0.8116(17) 0.036(4) Uani d . 1 1 . .
    H H1A 0.8311 -0.0533 0.8003 0.043 Uiso calc R 1 1 . .
    C C2 0.796(2) 0.094(2) 0.6741(16) 0.030(4) Uani d . 1 1 . .
    C C3 0.769(2) -0.070(3) 0.5681(18) 0.035(4) Uani d . 1 1 . .
    H H3A 0.7804 -0.1803 0.5862 0.042 Uiso calc R 1 1 . .
    C C4 0.725(2) -0.073(2) 0.4342(17) 0.033(4) Uani d . 1 1 . .
    H H4A 0.7044 -0.1821 0.3639 0.040 Uiso calc R 1 1 . .
    C C5 0.714(2) 0.097(3) 0.4101(16) 0.032(4) Uani d . 1 1 . .
    H H5A 0.6924 0.1004 0.3224 0.039 Uiso calc R 1 1 . .
    C C6 0.735(2) 0.255(2) 0.5136(16) 0.031(4) Uani d . 1 1 . .
    H H6A 0.7183 0.3644 0.4954 0.037 Uiso calc R 1 1 . .
    C C7 0.781(2) 0.261(2) 0.6455(15) 0.024(3) Uani d . 1 1 . .
    C C8 0.821(2) 0.436(2) 0.7532(17) 0.033(4) Uani d . 1 1 . .
    H H8A 0.8533 0.4123 0.8387 0.040 Uiso calc R 1 1 . .
loop_
    _atom_site_aniso_label
    _atom_site_aniso_U_11
    _atom_site_aniso_U_22
    _atom_site_aniso_U_33
    _atom_site_aniso_U_12
    _atom_site_aniso_U_13
    _atom_site_aniso_U_23
    Br1 0.0330(10) 0.0605(15) 0.0388(10) 0.0108(9) -0.0006(8) 0.0207(10)
    Br2 0.0364(11) 0.0769(17) 0.0443(11) 0.0028(10) 0.0117(9) 0.0313(11)
    Br3 0.0386(11) 0.0406(13) 0.0671(14) 0.0169(9) 0.0072(9) 0.0165(11)
    Br4 0.0406(11) 0.0372(13) 0.0653(14) -0.0084(8) 0.0102(9) 0.0148(10)
    C1 0.047(10) 0.027(10) 0.041(10) -0.009(8) 0.002(8) 0.024(8)
    C2 0.019(7) 0.033(11) 0.033(9) 0.003(7) 0.000(6) 0.008(8)
    C3 0.016(8) 0.038(11) 0.051(11) 0.004(7) 0.006(7) 0.014(9)
    C4 0.040(10) 0.026(10) 0.033(9) 0.005(7) 0.017(8) 0.003(8)
    C5 0.024(8) 0.042(11) 0.025(8) 0.015(7) 0.008(7) -0.001(8)
    C6 0.042(10) 0.015(9) 0.029(8) 0.006(7) 0.009(7) -0.003(7)
    C7 0.019(7) 0.026(9) 0.032(8) 0.003(6) 0.007(6) 0.013(7)
    C8 0.032(9) 0.030(11) 0.038(9) -0.011(7) 0.003(7) 0.014(8)
_geom_special_details
;
All s.u.'s (except the s.u. in the dihedral angle between two l.s. planes)
are estimated using the full covariance matrix. The cell s.u.'s are taken
into account individually in the estimation of s.u.'s in distances, angles
and torsion angles; correlations between s.u.'s in cell parameters are only
used when they are defined by crystal symmetry. An approximate (isotropic)
treatment of cell s.u.'s is used for estimating s.u.'s involving l.s.
planes.
;
loop_
    _geom_bond_atom_site_label_1
    _geom_bond_atom_site_label_2
    _geom_bond_site_symmetry_2
    _geom_bond_distance
    _geom_bond_publ_flag
    Br1 C1 . 1.965(17) ?
    Br2 C1 . 1.932(19) ?
    Br3 C8 . 2.003(18) ?
    Br4 C8 . 1.922(15) ?
    C1 C2 . 1.49(2) ?
    C1 H1A . 0.9800 ?
    C2 C7 . 1.42(2) ?
    C2 C3 . 1.40(2) ?
    C3 C4 . 1.41(2) ?
    C3 H3A . 0.9300 ?
    C4 C5 . 1.42(3) ?
    C4 H4A . 0.9300 ?
    C5 C6 . 1.35(2) ?
    C5 H5A . 0.9300 ?
    C6 C7 . 1.38(2) ?
    C6 H6A . 0.9300 ?
    C7 C8 . 1.47(2) ?
    C8 H8A . 0.9800 ?
loop_
    _geom_angle_atom_site_label_1
    _geom_angle_atom_site_label_2
    _geom_angle_atom_site_label_3
    _geom_angle_site_symmetry_1
    _geom_angle_site_symmetry_3
    _geom_angle
    _geom_angle_publ_flag
    C2 C1 Br2 . . 113.8(12) ?
    C2 C1 Br1 . . 112.7(11) ?
    Br2 C1 Br1 . . 110.0(9) ?
    C2 C1 H1A . . 106.6 ?
    Br2 C1 H1A . . 106.6 ?
    Br1 C1 H1A . . 106.6 ?
    C7 C2 C3 . . 119.0(16) ?
    C7 C2 C1 . . 124.9(15) ?
    C3 C2 C1 . . 116.0(16) ?
    C4 C3 C2 . . 121.2(17) ?
    C4 C3 H3A . . 119.4 ?
    C2 C3 H3A . . 119.4 ?
    C5 C4 C3 . . 117.9(16) ?
    C5 C4 H4A . . 121.1 ?
    C3 C4 H4A . . 121.1 ?
    C6 C5 C4 . . 120.4(16) ?
    C6 C5 H5A . . 119.8 ?
    C4 C5 H5A . . 119.8 ?
    C5 C6 C7 . . 122.7(17) ?
    C5 C6 H6A . . 118.6 ?
    C7 C6 H6A . . 118.6 ?
    C6 C7 C2 . . 118.7(15) ?
    C6 C7 C8 . . 120.6(15) ?
    C2 C7 C8 . . 120.7(14) ?
    C7 C8 Br4 . . 112.8(11) ?
    C7 C8 Br3 . . 110.0(11) ?
    Br4 C8 Br3 . . 108.1(9) ?
    C7 C8 H8A . . 108.6 ?
    Br4 C8 H8A . . 108.6 ?
    Br3 C8 H8A . . 108.6 ?
loop_
    _geom_torsion_atom_site_label_1
    _geom_torsion_atom_site_label_2
    _geom_torsion_atom_site_label_3
    _geom_torsion_atom_site_label_4
    _geom_torsion_site_symmetry_1
    _geom_torsion_site_symmetry_2
    _geom_torsion_site_symmetry_3
    _geom_torsion_site_symmetry_4
    _geom_torsion
    _geom_torsion_publ_flag
    Br2 C1 C2 C7 . . . . 61.2(18) ?
    Br1 C1 C2 C7 . . . . -65.0(19) ?
    Br2 C1 C2 C3 . . . . -117.0(14) ?
    Br1 C1 C2 C3 . . . . 116.9(14) ?
    C7 C2 C3 C4 . . . . -1(2) ?
    C1 C2 C3 C4 . . . . 177.2(14) ?
    C2 C3 C4 C5 . . . . 2(2) ?
    C3 C4 C5 C6 . . . . -3(2) ?
    C4 C5 C6 C7 . . . . 5(3) ?
    C5 C6 C7 C2 . . . . -4(2) ?
    C5 C6 C7 C8 . . . . 174.1(15) ?
    C3 C2 C7 C6 . . . . 2(2) ?
    C1 C2 C7 C6 . . . . -176.1(15) ?
    C3 C2 C7 C8 . . . . -175.9(14) ?
    C1 C2 C7 C8 . . . . 6(2) ?
    C6 C7 C8 Br4 . . . . -58.1(18) ?
    C2 C7 C8 Br4 . . . . 119.7(14) ?
    C6 C7 C8 Br3 . . . . 62.6(16) ?
    C2 C7 C8 Br3 . . . . -119.6(13) ?
loop_
    _geom_hbond_atom_site_label_D
    _geom_hbond_atom_site_label_H
    _geom_hbond_atom_site_label_A
    _geom_hbond_site_symmetry_A
    _geom_hbond_distance_DH
    _geom_hbond_distance_HA
    _geom_hbond_distance_DA
    _geom_hbond_angle_DHA
    _geom_hbond_publ_flag
    C8 H8A Br1 1_555 0.98 2.64 3.364(16) 131 y
    C8 H8A Br2 1_555 0.98 2.78 3.420(16) 124 y
data_global
_journal_date_recd_electronic     2011-09-29
_journal_date_accepted     2011-11-25
_journal_name_full     'Acta Crystallographica, Section E'
_journal_year     2012
_journal_volume     68
_journal_issue      1
_journal_page_first     o5
_journal_page_last     o5
_journal_paper_category     QO
_journal_paper_doi     10.1107/S1600536811050616
_journal_coeditor_code     AA2031
_publ_contact_author_name     'Professor Kew-Yu Chen'
_publ_contact_author_address
;
Department of Chemical Engineering, Feng Chia University,
40724 Taichung, Taiwan, R. O. C.
;
_publ_contact_author_email     kyuchen@fcu.edu.tw
_publ_contact_author_fax     '886-4-24510890'
_publ_contact_author_phone     '886-4-24517250x3683'
_publ_section_title
;
1,2-Bis(dibromomethyl)benzene
;
loop_
    _publ_author_name
    _publ_author_address
    'Sin-Kai Fang'
;
Department of Chemical Engineering, Feng Chia University,
40724 Taichung, Taiwan
;
    'Hong-Yi Lin'
;
Department of Chemical Engineering, Feng Chia University,
40724 Taichung, Taiwan
;
    'Kew-Yu Chen'
;
Department of Chemical Engineering, Feng Chia University,
40724 Taichung, Taiwan
;
