# Supplementary material for: 1,2-Bis(dibromo­meth­yl)benzene
Source: Acta Crystallogr Sect E Struct Rep Online. 2011 Dec 3;68(Pt 1):o5. doi: 10.1107/S1600536811050616 (PMC3254285; doi:10.1107/S1600536811050616)
Supplement: Supplementary file 2 [file e-68-000o5-Isup2.hkl]

# 
# h,k,l, Fc-squared, Fo-squared, sigma(Fo-squared) and status flag 
# 
data_I
_shelx_title ' tbo in P-1' 
_shelx_refln_list_code          4 
_shelx_F_calc_maximum      212.75 
_exptl_crystal_F_000       388.00 
_reflns_d_resolution_high  0.7293 
 
loop_ 
 _symmetry_equiv_pos_as_xyz 
 'x, y, z' 
 '-x, -y, -z' 
 
_cell_length_a     7.0222 
_cell_length_b     7.7313 
_cell_length_c    10.5927 
_cell_angle_alpha 108.473 
_cell_angle_beta   97.108 
_cell_angle_gamma  90.394 
 
_shelx_F_squared_multiplier     1.000 
 
loop_ 
 _refln_index_h 
 _refln_index_k 
 _refln_index_l 
 _refln_F_squared_calc 
 _refln_F_squared_meas 
 _refln_F_squared_sigma 
 _refln_observed_status 
   1   0   0     1140.55     1242.15     25.35 o 
   2   0   0     1274.95     1195.93     24.94 o 
   3   0   0     4189.92     3710.81     28.09 o 
   4   0   0     1318.57     1465.84     70.40 o 
   5   0   0     1173.11     1156.78     61.61 o 
   6   0   0      870.33     1053.57    319.95 o 
   7   0   0      217.66      442.12     98.99 o 
   8   0   0        3.84      -39.32    123.57 o 
  -9   1   0      439.63      741.46    119.62 o 
  -8   1   0        1.02       64.42    106.35 o 
  -7   1   0     2428.62     3358.22    109.56 o 
  -6   1   0      785.73     1063.74    106.56 o 
  -5   1   0      270.65      310.35     40.62 o 
  -4   1   0      493.23      659.30    100.04 o 
  -3   1   0      556.53      595.77     14.10 o 
  -2   1   0     1054.26     1160.81     35.21 o 
  -1   1   0     1074.04     1381.32     11.31 o 
   0   1   0      456.79      604.56     18.12 o 
   1   1   0      728.82      868.74     12.10 o 
   2   1   0    17767.86    16029.19     82.02 o 
   3   1   0     3664.47     3607.60     45.61 o 
   4   1   0      353.90      368.63     16.35 o 
   5   1   0     4978.48     4309.64     59.27 o 
   6   1   0      942.14      898.81     37.51 o 
   7   1   0       61.45       30.52     81.31 o 
   8   1   0      114.32     -101.19    101.19 o 
  -9   2   0        1.89      125.12    116.16 o 
  -8   2   0      263.31      337.87    103.63 o 
  -7   2   0     1819.15     1973.49    103.56 o 
  -6   2   0        0.81      -16.84     83.06 o 
  -5   2   0     5007.93     4747.94     34.25 o 
  -4   2   0     8841.72     8347.51    261.48 o 
  -3   2   0      163.79      237.36     38.09 o 
  -2   2   0    21728.07    21170.80    347.63 o 
  -1   2   0      477.02      615.66     22.51 o 
   0   2   0        1.19       47.77      8.02 o 
   1   2   0      759.70      833.73    134.01 o 
   2   2   0     8825.24     8419.55    136.04 o 
   3   2   0        1.62       -3.82     19.82 o 
   4   2   0      409.51      297.22     24.09 o 
   5   2   0       84.09       -7.09     33.35 o 
   6   2   0       78.01       35.70     36.96 o 
   7   2   0      117.32      -97.41     97.41 o 
   8   2   0       15.23      -99.61    101.35 o 
  -8   3   0        0.91       34.17    102.44 o 
  -7   3   0        6.64        6.26     99.50 o 
  -6   3   0       32.08       30.44     86.66 o 
  -5   3   0      113.15      178.58     48.00 o 
  -4   3   0       39.89       29.04     26.57 o 
  -3   3   0      328.55      282.48     25.75 o 
  -2   3   0     9470.35     9046.89     41.49 o 
  -1   3   0        9.28      184.08     50.78 o 
   0   3   0     7886.51    11215.77    378.36 o 
   1   3   0      874.30     1179.36     80.52 o 
   2   3   0     3443.47     3074.33    941.95 o 
   3   3   0      701.54      642.54     35.34 o 
   4   3   0     6136.59     5441.94     62.57 o 
   5   3   0      324.90      288.23     36.56 o 
   6   3   0      351.58      392.57     49.89 o 
   7   3   0     2156.08     2177.62     69.05 o 
   8   3   0        5.68      112.31    100.03 o 
  -8   4   0       25.15       25.73    104.61 o 
  -7   4   0      293.83      327.31    100.77 o 
  -6   4   0     1102.88      950.73     95.87 o 
  -5   4   0     1104.45     1453.71    374.78 o 
  -4   4   0     1050.52     1151.81     58.77 o 
  -3   4   0     2498.88     2557.80    171.23 o 
  -2   4   0     1540.87     1651.90    242.25 o 
  -1   4   0       12.11       -7.73     73.43 o 
   0   4   0     2563.65     2986.44    359.62 o 
   1   4   0        7.48       99.69     28.58 o 
   2   4   0       31.11       46.93     48.32 o 
   3   4   0       14.81       54.09     26.50 o 
   4   4   0      216.67      203.21     38.41 o 
   5   4   0       15.77      141.08     68.78 o 
   6   4   0      629.99      798.68     54.36 o 
   7   4   0      449.68      714.16    231.69 o 
  -7   5   0       91.27      -64.30     96.70 o 
  -6   5   0      419.58      312.24     96.27 o 
  -5   5   0        5.64      -90.01     90.01 o 
  -4   5   0     2820.60     2787.87    489.87 o 
  -3   5   0      948.19      919.67     65.68 o 
  -2   5   0        1.30       69.17     58.51 o 
  -1   5   0       28.94      101.16     31.68 o 
   0   5   0     6025.82     8227.72    470.63 o 
   1   5   0       89.50      133.81     62.16 o 
   2   5   0     8427.80     8568.33    858.87 o 
   3   5   0     1088.00      899.97    107.84 o 
   4   5   0        1.44       34.93     28.26 o 
   5   5   0      789.46      911.07     56.94 o 
   6   5   0        1.49       68.72     63.33 o 
   7   5   0       68.30      118.22     77.13 o 
  -6   6   0       40.94      -47.50     94.47 o 
  -5   6   0      598.28      448.02     94.82 o 
  -4   6   0      299.00      238.96    126.54 o 
  -3   6   0        0.56     -100.98    100.98 o 
  -2   6   0       34.45      -26.06     63.76 o 
  -1   6   0      105.52       82.10     59.58 o 
   0   6   0     1451.18     1869.68     87.02 o 
   1   6   0      147.04      297.82     95.58 o 
   2   6   0      752.85     1030.60    115.45 o 
   3   6   0       82.40       41.34     61.11 o 
   4   6   0      911.98      980.27    161.05 o 
   5   6   0     1132.25     1326.72     74.95 o 
   6   6   0        8.72      109.32     73.98 o 
   7   6   0      195.79      295.06    102.49 o 
  -6   7   0      144.29      -24.51     99.16 o 
  -5   7   0      963.78      905.81     95.87 o 
  -4   7   0      217.71      172.23     89.00 o 
  -3   7   0       34.16       31.01     72.87 o 
  -2   7   0     3290.69     3370.75    573.96 o 
  -1   7   0       26.56       81.19     62.98 o 
   0   7   0      783.75     1445.20     59.55 o 
   1   7   0        7.95      143.82    139.74 o 
   2   7   0        1.70      364.35    131.34 o 
   3   7   0      319.48      486.77    125.41 o 
   4   7   0       20.63     -118.88    163.14 o 
   5   7   0        9.13      -30.41    135.13 o 
  -5   8   0        3.30       29.04     98.31 o 
  -4   8   0       16.07       41.29     94.05 o 
  -3   8   0       12.61       38.75     78.72 o 
  -2   8   0      527.59      454.99    138.17 o 
  -1   8   0        8.17      245.33    173.85 o 
   0   8   0      933.79     2160.26    173.75 o 
   1   8   0      177.38      483.42    161.56 o 
   2   8   0       44.49      248.33    159.01 o 
   3   8   0      140.94      260.09    147.28 o 
   4   8   0      158.92      241.44    144.70 o 
  -4   9   0      164.98      325.94     95.71 o 
  -3   9   0       54.89      329.53     84.69 o 
  -2   9   0      106.32      422.40    212.52 o 
  -1   9   0       20.68      283.79    207.26 o 
   0   9   0       20.67      241.61    190.75 o 
   1   9   0       39.74      244.21    188.50 o 
  -2  -9   1       98.20       92.19    185.01 o 
  -1  -9   1       37.93      219.32    198.33 o 
   0  -9   1      429.06      827.10    212.54 o 
   1  -9   1       14.58      -30.76    199.09 o 
   2  -9   1      567.20      173.41    209.22 o 
   3  -9   1      303.99      495.97    213.56 o 
   4  -9   1        2.16      269.62    104.70 o 
  -4  -8   1      522.74     1001.11    145.61 o 
  -3  -8   1       51.31      109.17    150.71 o 
  -2  -8   1      440.39      448.29    162.92 o 
  -1  -8   1        5.13      313.55    165.53 o 
   0  -8   1       75.79      256.88    162.82 o 
   1  -8   1        0.65       70.26     81.47 o 
   2  -8   1        6.37       96.86    165.64 o 
   3  -8   1       36.53       79.55     91.38 o 
   4  -8   1       54.93      167.62     96.83 o 
   5  -8   1      341.66      431.50     99.49 o 
  -6  -7   1       21.76      226.09    107.55 o 
  -5  -7   1      223.68      289.89    207.78 o 
  -4  -7   1      173.23       75.07    250.22 o 
  -3  -7   1      303.63      279.40     89.11 o 
  -2  -7   1     2900.51     3935.16    146.65 o 
  -1  -7   1       44.70      205.47    133.46 o 
   0  -7   1      665.90      822.75     66.72 o 
   1  -7   1      321.54      621.50    162.55 o 
   2  -7   1      498.82      603.05    176.43 o 
   3  -7   1      101.13      180.53     78.33 o 
   4  -7   1     1494.93     1653.74    191.19 o 
   5  -7   1       11.78       65.87     98.06 o 
   6  -7   1       73.85      142.95    101.68 o 
  -7  -6   1       34.21      150.66     95.18 o 
  -6  -6   1      113.69      172.76     69.30 o 
  -5  -6   1       12.24       73.57     71.45 o 
  -4  -6   1      520.60      408.58     41.30 o 
  -3  -6   1       56.06       -4.37     40.91 o 
  -2  -6   1      215.75      530.37    103.72 o 
  -1  -6   1       58.88      141.91    112.72 o 
   0  -6   1      805.63     1226.52    181.90 o 
   1  -6   1      176.38      303.30    110.48 o 
   2  -6   1       58.19       73.83     68.02 o 
   3  -6   1     1044.47     1058.31     77.24 o 
   4  -6   1      845.41      949.35     80.87 o 
   5  -6   1       37.16        8.05     98.75 o 
   6  -6   1      222.44      288.05    103.24 o 
  -7  -5   1      497.21      754.86     68.03 o 
  -6  -5   1      778.71      755.89     60.33 o 
  -5  -5   1       25.62      293.94     56.03 o 
  -4  -5   1     1530.32     1786.75     94.11 o 
  -3  -5   1     1528.81     1302.61     53.74 o 
  -2  -5   1        0.97      105.16     70.47 o 
  -1  -5   1       56.68       75.38     93.59 o 
   0  -5   1     7310.58     9609.64    736.87 o 
   1  -5   1        3.78      -24.32     55.14 o 
   2  -5   1     3778.74     4321.02    151.59 o 
   3  -5   1      257.69      219.23    138.78 o 
   4  -5   1        0.15     -120.50    185.42 o 
   5  -5   1        1.39       20.16     74.20 o 
   6  -5   1      135.72      182.68    100.75 o 
   7  -5   1       34.53       77.90    105.77 o 
  -7  -4   1       96.84      327.82     95.29 o 
  -6  -4   1       32.52      141.71     48.76 o 
  -5  -4   1        0.07       66.72     25.34 o 
  -4  -4   1      107.27      103.44     34.80 o 
  -3  -4   1      268.11      248.31     24.34 o 
  -2  -4   1     1084.56      852.89    189.53 o 
  -1  -4   1       80.86      101.56     51.48 o 
   0  -4   1     2482.37     2542.23     91.69 o 
   1  -4   1      153.30      104.98     47.47 o 
   2  -4   1    13076.80    14561.83    847.86 o 
   3  -4   1      310.31      270.09     57.33 o 
   4  -4   1     2344.14     2692.03    209.36 o 
   5  -4   1     5325.63     6725.26   1137.77 o 
   6  -4   1      392.94      491.35     97.75 o 
   7  -4   1      459.55      477.51    106.08 o 
   8  -4   1      136.43      209.19    107.92 o 
  -8  -3   1       73.15      160.44    100.66 o 
  -7  -3   1      470.32      535.06     90.44 o 
  -6  -3   1      295.49      445.57     43.53 o 
  -5  -3   1     3654.27     3463.70     89.47 o 
  -4  -3   1     3057.78     3060.11     39.02 o 
  -3  -3   1      668.09      713.51     25.87 o 
  -2  -3   1    12318.71    12340.76    106.57 o 
  -1  -3   1       69.38      -16.04     55.75 o 
   0  -3   1      623.77     1060.65     64.40 o 
   1  -3   1      275.26      291.98     30.42 o 
   2  -3   1       23.76       49.58     47.41 o 
   3  -3   1      280.26       96.92     55.15 o 
   4  -3   1      448.14      400.90     60.06 o 
   5  -3   1      376.91      441.70     64.44 o 
   6  -3   1        6.49      185.45     95.81 o 
   7  -3   1     2134.07     2345.20    109.65 o 
   8  -3   1       14.59       90.90    110.04 o 
  -8  -2   1        9.51      -98.00     98.00 o 
  -7  -2   1        7.22      -94.73     94.73 o 
  -6  -2   1      368.51      522.01     52.38 o 
  -5  -2   1     1747.32     1958.23     36.27 o 
  -4  -2   1       14.88       69.63     14.41 o 
  -3  -2   1     3172.90     2932.87     80.06 o 
  -2  -2   1    17396.26    15863.74    376.29 o 
  -1  -2   1       66.64      151.22     16.36 o 
   0  -2   1    41263.89    55749.25   1603.86 o 
   1  -2   1     2876.42     3340.64     55.42 o 
   2  -2   1      567.42      770.42     26.75 o 
   3  -2   1     5222.90     5513.93     35.12 o 
   4  -2   1     7159.25     7495.30    284.07 o 
   5  -2   1       19.03      182.30     50.83 o 
   6  -2   1      474.67      615.26     55.41 o 
   7  -2   1      564.89     1024.61    109.91 o 
   8  -2   1       18.24       84.31    111.40 o 
   9  -2   1        1.37       85.29    121.56 o 
  -8  -1   1        9.46      -98.48     98.48 o 
  -7  -1   1     1649.24     2172.67    567.09 o 
  -6  -1   1     2016.33     1700.31     34.07 o 
  -5  -1   1      133.93       98.28     26.96 o 
  -4  -1   1      550.20      493.69     14.74 o 
  -3  -1   1        3.59       -8.95     11.85 o 
  -2  -1   1     1091.42     1193.71     24.84 o 
  -1  -1   1      196.65      203.63     12.34 o 
   1  -1   1      376.23      599.71     30.80 o 
   2  -1   1     9671.22     9762.55    107.86 o 
   3  -1   1     4452.98     4431.67     26.14 o 
   4  -1   1      299.30      339.38     26.18 o 
   5  -1   1     3193.33     3352.88     70.61 o 
   6  -1   1     1405.23     1598.85    108.89 o 
   7  -1   1      220.24      410.09    108.21 o 
   8  -1   1        4.49      100.66    112.19 o 
  -8   0   1       19.01      -21.56     73.35 o 
  -7   0   1     2148.52     3231.34     97.65 o 
  -6   0   1       20.82       -4.85     29.07 o 
  -5   0   1     1969.24     2574.89    131.52 o 
  -4   0   1    26458.19    26532.82    173.59 o 
  -3   0   1      571.80      479.59     10.58 o 
  -2   0   1     2408.87     2334.45    112.89 o 
  -1   0   1     3095.46     3348.68    187.83 o 
   1   0   1     3165.55     3276.16     31.61 o 
   2   0   1    19576.99    20063.71    151.95 o 
   3   0   1      432.42      428.72     12.55 o 
   4   0   1      151.97      147.32     23.71 o 
   5   0   1      398.25      392.90     71.21 o 
   6   0   1      158.35      392.11    245.60 o 
   7   0   1       58.77       88.69    102.30 o 
   8   0   1        4.08     -103.01    103.01 o 
  -9   1   1       36.53       88.79    113.24 o 
  -8   1   1        0.46     -104.54    104.54 o 
  -7   1   1      378.23      652.40     89.30 o 
  -6   1   1       38.00      362.05     81.32 o 
  -5   1   1       40.16       44.30     68.49 o 
  -4   1   1        6.78       82.96     20.62 o 
  -3   1   1      168.66      139.22     62.77 o 
  -2   1   1    12104.22    10827.96    205.91 o 
  -1   1   1      314.01      221.68      9.12 o 
   0   1   1     1538.23     1665.05     12.79 o 
   1   1   1     1762.40     1819.45     27.48 o 
   2   1   1    14187.05    13592.24     66.96 o 
   3   1   1      107.66       56.06     19.90 o 
   4   1   1     9253.08     7992.05     59.55 o 
   5   1   1     3697.06     3146.95     71.18 o 
   6   1   1       31.77        9.34     36.48 o 
   7   1   1     2500.93     2523.68     96.80 o 
  -9   2   1      902.71     1115.97    111.62 o 
  -8   2   1      135.25      132.52    102.79 o 
  -7   2   1        7.04       38.09     87.09 o 
  -6   2   1     2103.73     1917.60     87.38 o 
  -5   2   1     3798.50     3652.79     95.49 o 
  -4   2   1       16.39       23.32     29.30 o 
  -3   2   1     2295.62     1740.63     31.35 o 
  -2   2   1    12779.59    11055.28     96.63 o 
  -1   2   1       43.34      151.79     41.29 o 
   0   2   1     6014.49     6613.97     83.47 o 
   1   2   1      126.63      157.99     21.90 o 
   2   2   1      102.67      105.12     35.16 o 
   3   2   1       33.74       69.46     12.90 o 
   4   2   1      434.31      357.74     34.51 o 
   5   2   1      335.69      316.70     46.58 o 
   6   2   1      507.03      406.34     47.25 o 
   7   2   1      770.03      654.75     91.49 o 
   8   2   1       13.67     -102.43    102.43 o 
  -8   3   1        0.74      -88.39    100.43 o 
  -7   3   1      104.84       73.48     86.62 o 
  -6   3   1      948.18      906.98     82.39 o 
  -5   3   1      175.56      644.71    147.25 o 
  -4   3   1     2227.79     2373.09    198.89 o 
  -3   3   1     1464.52     1353.52     26.21 o 
  -2   3   1     2731.47     2287.39     22.66 o 
  -1   3   1      242.40      225.70     24.16 o 
   0   3   1    25179.54    22588.41    509.95 o 
   1   3   1        4.48      -25.21     25.21 o 
   2   3   1     6286.72     5139.44     99.96 o 
   3   3   1     6416.52     5769.68     24.64 o 
   4   3   1      137.95      138.67     16.05 o 
   5   3   1      697.18     1415.32    322.23 o 
   6   3   1      420.52      429.52     57.03 o 
   7   3   1       27.16       47.66     45.92 o 
  -8   4   1       39.79     -100.57    100.57 o 
  -7   4   1     1725.26     1310.84     92.78 o 
  -6   4   1       93.67      133.35     81.99 o 
  -5   4   1      334.34      318.69     75.53 o 
  -4   4   1     1237.39     1378.16    264.44 o 
  -3   4   1      214.20      287.05    136.96 o 
  -2   4   1      210.30      240.40     87.90 o 
  -1   4   1       33.87      -31.29     31.29 o 
   0   4   1      543.41      406.70     61.69 o 
   1   4   1      107.26       50.52     34.56 o 
   2   4   1     3143.12     3201.63    222.41 o 
   3   4   1     1145.77      817.33     40.14 o 
   4   4   1      362.38      326.17     41.09 o 
   5   4   1     1661.38     1881.07     55.23 o 
   6   4   1       39.59      204.31     82.73 o 
   7   4   1      100.19      101.00     49.26 o 
  -7   5   1      508.37      240.40     97.41 o 
  -6   5   1        2.44      -83.34     83.34 o 
  -5   5   1     1028.51     1082.91     80.38 o 
  -4   5   1     1872.68     2421.93    555.61 o 
  -3   5   1       39.48      204.39    108.51 o 
  -2   5   1    10463.59     9436.92    986.87 o 
  -1   5   1       29.35      112.31     46.13 o 
   0   5   1        4.90      -48.40     91.36 o 
   1   5   1      330.13      359.65     38.54 o 
   2   5   1      791.96      702.33     60.52 o 
   3   5   1      218.64      223.72     61.71 o 
   4   5   1      152.55      168.31     57.40 o 
   5   5   1       34.88      108.24     60.84 o 
   6   5   1        0.66      129.12     68.76 o 
   7   5   1        0.00      124.22     93.73 o 
  -5   6   1      178.79      -87.58     87.58 o 
  -4   6   1      644.43      629.31    333.31 o 
  -3   6   1       54.94      -69.37    131.55 o 
  -2   6   1      562.70      386.07     60.04 o 
  -1   6   1       29.57      -59.62     59.62 o 
   0   6   1     1742.41     1709.33     56.33 o 
   1   6   1      855.00     1301.98    244.28 o 
   2   6   1      127.17       85.10    104.17 o 
   3   6   1      243.70      155.88    139.59 o 
   4   6   1      835.26      961.34    139.18 o 
   5   6   1      145.73      117.96     75.93 o 
   6   6   1      111.47      233.62     79.14 o 
  -5   7   1       44.38      -92.13     92.13 o 
  -4   7   1      420.50      143.79     89.56 o 
  -3   7   1      696.40      475.36    128.48 o 
  -2   7   1       32.83      -70.00     70.00 o 
  -1   7   1       39.35      -39.78     64.43 o 
   0   7   1      500.40      602.67    135.94 o 
   1   7   1        3.88      123.62    129.36 o 
   2   7   1       74.67      146.76    126.25 o 
   3   7   1        0.66       88.79    127.30 o 
   4   7   1       40.85       14.45    117.06 o 
   5   7   1       20.57      -40.04    116.48 o 
  -5   8   1        6.69      -89.80     92.91 o 
  -4   8   1      433.05      333.44     90.59 o 
  -3   8   1       18.56      -34.97    100.36 o 
  -2   8   1       10.48        8.18     72.49 o 
  -1   8   1        0.15      125.21    161.39 o 
   0   8   1      778.88      817.45    162.49 o 
   1   8   1        3.93       76.30    154.34 o 
   2   8   1      538.51      857.19    156.74 o 
   3   8   1       97.05      102.37    148.99 o 
  -4   9   1       11.39      149.01     93.12 o 
  -2   9   1       51.66      139.19    202.12 o 
  -1   9   1        0.90      248.48    186.32 o 
   0   9   1       94.30      287.68    190.10 o 
   3 -10   2       29.86      -17.57    235.91 o 
  -2  -9   2      444.73      854.23    200.63 o 
  -1  -9   2       28.47      280.12    187.92 o 
   0  -9   2        1.91      232.63    194.72 o 
   1  -9   2        6.32      225.28    209.35 o 
   2  -9   2      570.68      509.94     97.22 o 
   3  -9   2       53.77      151.11    104.93 o 
   4  -9   2      323.96      554.18    114.67 o 
  -5  -8   2       24.52       80.19    135.02 o 
  -4  -8   2        6.36       51.70    145.25 o 
  -3  -8   2       11.98      -43.05     66.21 o 
  -2  -8   2        2.87      271.65    154.52 o 
  -1  -8   2       16.24      132.54    157.03 o 
   0  -8   2       65.29      133.58    176.63 o 
   1  -8   2       54.58      139.04    122.80 o 
   2  -8   2      111.51      103.45     93.56 o 
   3  -8   2      199.35      397.30     89.53 o 
   4  -8   2      269.77      303.01     96.57 o 
   5  -8   2       64.73      356.28    108.94 o 
  -6  -7   2      253.42      382.94    109.50 o 
  -5  -7   2      155.26      115.49    196.96 o 
  -4  -7   2       82.72       -4.40    122.28 o 
  -3  -7   2      249.49      516.74    280.96 o 
  -2  -7   2      470.34      873.23    131.47 o 
  -1  -7   2      130.75      196.63    143.73 o 
   0  -7   2     4120.08     4880.40   1388.45 o 
   1  -7   2        5.39       39.47     78.10 o 
   2  -7   2      659.52      868.41     79.26 o 
   3  -7   2      163.07      271.11     84.44 o 
   4  -7   2       79.67      133.22     86.77 o 
   5  -7   2       89.04      251.68    103.64 o 
   6  -7   2      121.54      254.23    107.38 o 
  -7  -6   2       79.86      166.69     84.75 o 
  -6  -6   2      328.02      457.33     68.76 o 
  -5  -6   2      108.74       98.67     71.35 o 
  -4  -6   2       67.73       56.51     53.78 o 
  -3  -6   2       73.00       -2.85     88.74 o 
  -2  -6   2       78.98      168.70    113.87 o 
  -1  -6   2       45.36       31.16    124.49 o 
   0  -6   2     2572.06     2665.38    264.98 o 
   1  -6   2        2.10       49.84     92.41 o 
   2  -6   2     3999.22     4626.12    672.63 o 
   3  -6   2     1180.19     1262.20    309.90 o 
   4  -6   2       64.87      -60.18    214.51 o 
   5  -6   2     2210.46     2582.58    108.06 o 
   6  -6   2      465.54      588.20    106.73 o 
  -7  -5   2      978.63     1420.99    114.75 o 
  -6  -5   2       14.32       85.12     58.60 o 
  -5  -5   2     1009.00     1052.91     40.22 o 
  -4  -5   2     2981.51     2531.34     40.73 o 
  -3  -5   2       99.81       72.64     27.42 o 
  -2  -5   2     5270.72     5246.88    237.67 o 
  -1  -5   2       61.56      324.86    221.86 o 
   0  -5   2       45.29       80.25     32.00 o 
   1  -5   2        0.53       44.39     64.73 o 
   2  -5   2      234.81      349.81    142.58 o 
   3  -5   2      131.89      119.80     67.75 o 
   4  -5   2        1.31       60.87     72.54 o 
   5  -5   2      750.19     1072.33    172.00 o 
   6  -5   2       11.46       76.74    102.64 o 
   7  -5   2      596.59      658.51    111.56 o 
  -7  -4   2       82.43      407.91     86.47 o 
  -6  -4   2       19.30       86.11     69.71 o 
  -5  -4   2      927.30     1105.01     73.81 o 
  -4  -4   2      462.03      432.10     36.25 o 
  -3  -4   2      984.27      998.04     56.01 o 
  -2  -4   2    12537.78    11306.25    255.01 o 
  -1  -4   2       69.41       30.19     33.29 o 
   0  -4   2     9752.41    11868.73    106.72 o 
   1  -4   2     3448.30     4400.16    308.00 o 
   2  -4   2     2189.56     3209.81    526.57 o 
   3  -4   2     1280.90     1559.28    135.42 o 
   4  -4   2     4474.16     4875.01    153.70 o 
   5  -4   2      123.81      226.23     75.92 o 
   6  -4   2      159.35      164.79     77.94 o 
   7  -4   2      794.41      895.29    111.20 o 
   8  -4   2       63.63      138.02    116.73 o 
  -8  -3   2      177.10      293.20     97.04 o 
  -7  -3   2      399.97      608.64     88.40 o 
  -6  -3   2     1731.04     1732.40     40.61 o 
  -5  -3   2      146.46      169.64     21.76 o 
  -4  -3   2      415.05      360.14     23.61 o 
  -3  -3   2      521.86      526.02     32.23 o 
  -2  -3   2      237.00      220.37     36.71 o 
  -1  -3   2      834.18      829.69     89.76 o 
   0  -3   2     1142.28     1438.05     54.35 o 
   1  -3   2       12.24      606.30    194.41 o 
   2  -3   2      188.73      776.41    352.21 o 
   3  -3   2     4516.55     5041.65    343.10 o 
   4  -3   2      575.92      559.94     59.49 o 
   5  -3   2      465.20      539.46     64.55 o 
   6  -3   2      693.57      797.47    135.21 o 
   7  -3   2     1281.58     1373.26    111.80 o 
   8  -3   2        0.63       48.98    119.35 o 
  -8  -2   2        0.21      -98.53     98.53 o 
  -7  -2   2     1477.06     1934.37    532.35 o 
  -6  -2   2      901.13      843.84     27.32 o 
  -5  -2   2       71.76       83.50     26.69 o 
  -4  -2   2    11225.12    10379.90     34.72 o 
  -3  -2   2     1383.75     1426.96     22.72 o 
  -2  -2   2     1152.66     1193.61     62.84 o 
  -1  -2   2        5.12       80.16     14.19 o 
   0  -2   2    32017.46    43604.34    389.91 o 
   1  -2   2       20.21      413.91    197.58 o 
   2  -2   2    10214.77    11187.94    137.11 o 
   3  -2   2     1279.61     1541.89    103.28 o 
   4  -2   2       38.27       84.42     56.29 o 
   5  -2   2      290.97      366.33     53.84 o 
   6  -2   2      323.93      307.55     60.47 o 
   7  -2   2        1.18        1.54    108.48 o 
   8  -2   2        0.79       88.88    120.24 o 
   9  -2   2       28.15      187.08    128.88 o 
  -8  -1   2        4.53      -82.66    169.76 o 
  -7  -1   2      302.54      201.41     94.88 o 
  -6  -1   2       44.01       -8.27     24.20 o 
  -5  -1   2       35.56        5.41     22.66 o 
  -4  -1   2      234.55      270.78     15.09 o 
  -3  -1   2        3.65       41.24     14.42 o 
  -2  -1   2     8633.15     8524.93    124.58 o 
  -1  -1   2        1.99       35.33      6.84 o 
   0  -1   2     1996.05     2382.20     79.55 o 
   1  -1   2     1817.60     2018.93     85.49 o 
   2  -1   2    21743.68    23370.01     64.78 o 
   3  -1   2      589.79      575.24     30.05 o 
   4  -1   2     3913.22     4228.09    345.73 o 
   5  -1   2     7974.14     7828.35    733.78 o 
   6  -1   2       14.23      -46.08     67.79 o 
   7  -1   2     1441.02     1775.44    117.14 o 
   8  -1   2      144.06      217.75    120.89 o 
  -8   0   2      924.96     1253.62    312.81 o 
  -7   0   2      390.16      359.56     93.68 o 
  -6   0   2      340.00      435.31     85.62 o 
  -5   0   2     7223.02     7868.29     83.20 o 
  -4   0   2      961.17      911.16     97.47 o 
  -3   0   2       15.44       31.79     26.00 o 
  -2   0   2    30070.43    27180.09   1785.62 o 
  -1   0   2       23.06       39.67      6.94 o 
   0   0   2     3461.50     3518.95     30.12 o 
   1   0   2     1202.32     1206.73     10.51 o 
   2   0   2      643.49      672.21     20.52 o 
   3   0   2        5.76       52.58     44.42 o 
   4   0   2      143.64      103.78     15.82 o 
   5   0   2      503.08      485.49     24.45 o 
   6   0   2      200.19      128.81    111.21 o 
   7   0   2     1287.87     1702.56    114.97 o 
   8   0   2       61.57     -104.48    104.48 o 
  -9   1   2        2.44     -105.75    105.75 o 
  -8   1   2       13.09       93.21     89.85 o 
  -7   1   2        4.88      -89.66     91.93 o 
  -6   1   2      733.69      679.76     90.15 o 
  -5   1   2      200.88      242.41     67.14 o 
  -4   1   2      565.45      246.58     75.57 o 
  -3   1   2     1894.60     1541.80     58.89 o 
  -2   1   2    13698.73    10570.10    499.51 o 
  -1   1   2      151.70      180.32     10.03 o 
   0   1   2    45262.27    51175.11    424.07 o 
   1   1   2     1690.23     1661.64     19.70 o 
   2   1   2     1170.19     1240.83     65.26 o 
   3   1   2     8274.82     7747.34    143.55 o 
   4   1   2     2925.19     2662.87     31.31 o 
   5   1   2      222.09      207.29     72.63 o 
   6   1   2      258.55      181.60     48.95 o 
   7   1   2      463.80      305.84     50.05 o 
  -9   2   2      711.76      644.46    104.96 o 
  -8   2   2        9.49      176.60     91.15 o 
  -7   2   2     1881.59     1894.49     95.21 o 
  -6   2   2     1346.30     1348.70     99.57 o 
  -5   2   2        9.91      -54.42     74.38 o 
  -4   2   2     2632.61     2408.61     52.10 o 
  -3   2   2      396.20      422.15     65.86 o 
  -2   2   2        1.17       15.08     31.58 o 
  -1   2   2      111.63      132.97     28.22 o 
   0   2   2      497.52      704.47     30.16 o 
   1   2   2     1512.01     1576.33     24.95 o 
   2   2   2     2910.42     3051.87     98.12 o 
   3   2   2     1297.38     1161.65     34.14 o 
   4   2   2       17.77       28.37     37.41 o 
   5   2   2     2523.95     2158.08     35.01 o 
   6   2   2      183.61      129.17     48.99 o 
   7   2   2       37.65      -18.14     52.77 o 
   8   2   2       40.38     -105.80    105.80 o 
  -8   3   2      126.98      251.01     91.71 o 
  -7   3   2      922.28      843.29     86.79 o 
  -6   3   2      134.39       12.19     89.67 o 
  -5   3   2     1132.84      849.01     86.50 o 
  -4   3   2     8588.34     7395.22    238.47 o 
  -3   3   2      469.22      477.61     25.89 o 
  -2   3   2     8556.56     8049.26     94.51 o 
  -1   3   2      390.67      542.35    150.65 o 
   0   3   2      751.34     1599.29    261.95 o 
   1   3   2      305.24     1640.04    407.68 o 
   2   3   2     8538.43     7068.97    207.39 o 
   3   3   2       10.44       29.64     26.66 o 
   4   3   2       17.71       41.92     59.90 o 
   5   3   2      275.95      251.50     48.63 o 
   6   3   2       20.20       42.77     38.68 o 
   7   3   2        8.13       52.21     80.28 o 
  -7   4   2      143.65      257.30     85.18 o 
  -6   4   2       12.80      -59.17     83.39 o 
  -5   4   2      206.96      123.41     89.01 o 
  -4   4   2      196.37      111.44     52.22 o 
  -3   4   2        3.79      -45.98     45.98 o 
  -2   4   2     1992.86     1532.73     41.45 o 
  -1   4   2      247.40      208.32     32.12 o 
   0   4   2      493.28      443.98     20.19 o 
   1   4   2      719.13      595.78     36.33 o 
   2   4   2     1611.62     1468.52    204.09 o 
   3   4   2      146.62      103.25     45.90 o 
   4   4   2     2143.98     2082.59     57.07 o 
   5   4   2      998.77     1179.66    118.49 o 
   6   4   2       78.38      259.90    120.02 o 
   7   4   2      946.73      933.61     57.97 o 
  -7   5   2       11.54       37.99     87.89 o 
  -6   5   2     1857.92     1705.34     84.63 o 
  -5   5   2      854.16      905.38     81.09 o 
  -4   5   2        4.32      -40.37     55.37 o 
  -3   5   2      661.19      648.68     59.97 o 
  -2   5   2     1293.94      892.30     46.35 o 
  -1   5   2       92.91       12.24     31.88 o 
   0   5   2     2367.83     1864.39     27.07 o 
   1   5   2       10.81      -16.06     16.06 o 
   2   5   2       61.32      682.68     64.19 o 
   3   5   2       98.62       62.83     63.25 o 
   4   5   2        6.06       -0.14     62.05 o 
   5   5   2       53.71      153.44     66.19 o 
   6   5   2      189.74      308.75     73.01 o 
   7   5   2      252.87      250.62     61.00 o 
  -6   6   2       91.07      -83.88     83.88 o 
  -5   6   2      184.59      464.42     78.56 o 
  -4   6   2      817.00      820.29     74.73 o 
  -3   6   2       17.96       80.17    121.35 o 
  -2   6   2      364.03      284.56     98.64 o 
  -1   6   2       12.24       73.03    147.01 o 
   0   6   2     3350.10     3079.70    223.92 o 
   1   6   2      172.00       73.32    105.32 o 
   2   6   2     1507.58     1452.51    108.65 o 
   3   6   2      672.83      627.91    102.85 o 
   4   6   2        0.27      -78.06     78.06 o 
   5   6   2      475.48      612.43     84.90 o 
   6   6   2        0.14       64.19    114.07 o 
  -4   7   2      240.72      -80.27     80.27 o 
  -3   7   2        8.72       41.26    135.86 o 
  -2   7   2      264.13      -33.52    213.27 o 
  -1   7   2       28.95      -32.07    130.49 o 
   0   7   2      151.13      -10.47    129.41 o 
   1   7   2       44.57       -5.90    128.99 o 
   2   7   2      188.49      192.82    131.04 o 
   3   7   2      284.78      323.66    124.85 o 
   4   7   2      111.29        8.39    131.12 o 
  -4   8   2      368.02       28.17     90.26 o 
  -2   8   2      866.11      759.14    160.75 o 
  -1   8   2        1.52      -55.57    158.79 o 
   0   8   2      170.84       73.36    161.23 o 
   1   8   2      238.02      395.13    163.02 o 
   2   8   2       27.35       -3.05    152.62 o 
  -2   9   2       88.68      -10.13    198.85 o 
  -1   9   2       64.06     -163.65    187.18 o 
  -2 -10   3       55.03      227.14    102.83 o 
   2 -10   3      136.62       83.25    258.14 o 
   3 -10   3        0.52        2.05    255.98 o 
  -3  -9   3      213.20      436.63    294.92 o 
  -2  -9   3      665.51      810.25    243.16 o 
  -1  -9   3        1.17      214.76    201.26 o 
   0  -9   3      852.23      817.92    213.21 o 
   1  -9   3       77.60       94.79    222.14 o 
   2  -9   3       64.70      159.67     88.27 o 
   3  -9   3       67.92       79.26    108.28 o 
   4  -9   3      121.09      220.41    128.84 o 
  -5  -8   3       75.46      103.03    139.93 o 
  -4  -8   3      119.40     -143.70    151.93 o 
  -3  -8   3      120.95      278.84    230.76 o 
  -2  -8   3      122.11      236.55    165.66 o 
  -1  -8   3        4.59      -74.46    178.63 o 
   0  -8   3     1010.18     1039.89    191.37 o 
   1  -8   3       75.91       97.55    164.78 o 
   2  -8   3      493.13      715.49     96.73 o 
   3  -8   3      955.15     1172.07    208.46 o 
   4  -8   3       57.03      269.49    108.75 o 
   5  -8   3      357.57      739.34    135.90 o 
  -6  -7   3       87.82       76.54     86.31 o 
  -5  -7   3      404.58      368.99    172.70 o 
  -4  -7   3     2055.73     2392.28   1006.13 o 
  -3  -7   3        0.32       88.94     99.61 o 
  -2  -7   3      730.58      823.16    144.57 o 
  -1  -7   3       21.36     -106.63    149.13 o 
   0  -7   3       19.26     -159.86    167.31 o 
   1  -7   3       71.49      161.73     71.30 o 
   2  -7   3      269.31       27.38    302.54 o 
   3  -7   3       48.36     -133.05    268.91 o 
   4  -7   3      108.58      -48.06    261.21 o 
   5  -7   3      336.00      556.69    113.76 o 
   6  -7   3       61.74      202.61    117.54 o 
  -6  -6   3       57.24       27.33     68.84 o 
  -5  -6   3      551.97      503.39     41.32 o 
  -4  -6   3      635.90      615.97     88.13 o 
  -3  -6   3       50.18       64.87     54.43 o 
  -2  -6   3     4012.64     3990.10     94.37 o 
  -1  -6   3       13.71     -131.32    131.32 o 
   0  -6   3      426.31      278.36    131.88 o 
   1  -6   3     1224.60     1646.87    261.31 o 
   2  -6   3     2935.77     3438.82    415.10 o 
   3  -6   3      186.75      266.86     80.56 o 
   4  -6   3     1480.91     1661.50    109.35 o 
   5  -6   3      640.28      853.20    154.91 o 
   6  -6   3        8.00      179.71    118.56 o 
  -7  -5   3       33.80      188.74    107.20 o 
  -6  -5   3      963.84     1039.51    161.07 o 
  -5  -5   3      104.46      105.28     35.57 o 
  -4  -5   3        4.99       10.69     45.87 o 
  -3  -5   3      159.04      247.63     57.86 o 
  -2  -5   3      620.67      537.97     34.95 o 
  -1  -5   3       49.46      -28.20    105.95 o 
   0  -5   3        1.59        4.85    100.94 o 
   1  -5   3      247.95      323.03     62.18 o 
   2  -5   3        0.40      107.01     80.92 o 
   3  -5   3     1072.51     1236.52    110.18 o 
   4  -5   3      730.11      697.18     81.71 o 
   5  -5   3       61.96       92.05     72.32 o 
   6  -5   3       35.79       51.99    112.89 o 
   7  -5   3     1380.11     1433.41    124.12 o 
  -8  -4   3        1.09      186.86     98.83 o 
  -7  -4   3      565.53      959.26     88.68 o 
  -6  -4   3      973.12     1064.12     47.66 o 
  -5  -4   3      261.18      640.49     60.43 o 
  -4  -4   3     2956.38     2762.87     53.60 o 
  -3  -4   3      483.19      581.96     54.31 o 
  -2  -4   3     1695.67     2013.16     31.97 o 
  -1  -4   3       54.80      134.65     34.33 o 
   0  -4   3    17566.23    19536.35    122.64 o 
   1  -4   3        1.62       59.82     71.44 o 
   2  -4   3     3558.41     4016.93    470.52 o 
   3  -4   3     2542.51     2532.99     68.57 o 
   4  -4   3      529.76      592.61    117.48 o 
   5  -4   3      148.18      281.41     72.17 o 
   6  -4   3      414.28      462.62    118.21 o 
   7  -4   3        7.98      189.82    119.73 o 
   8  -4   3        0.44      -43.32    136.09 o 
  -8  -3   3       18.26      109.71     94.81 o 
  -7  -3   3      455.87      464.97     83.30 o 
  -6  -3   3      203.58      203.85     26.73 o 
  -5  -3   3       55.60       94.34     27.52 o 
  -4  -3   3        0.81       51.48     28.86 o 
  -3  -3   3      456.99      425.25     22.29 o 
  -2  -3   3       43.08       86.54     23.85 o 
  -1  -3   3      176.20      155.33     32.19 o 
   0  -3   3     2374.54     2207.36    259.86 o 
   1  -3   3      126.66      215.25     44.75 o 
   2  -3   3    12938.46    14743.57   1012.36 o 
   3  -3   3     2955.05     3073.63    100.31 o 
   4  -3   3      664.43      683.80     86.64 o 
   5  -3   3     6609.19     7500.83   1069.22 o 
   6  -3   3      325.89      368.16    104.15 o 
   7  -3   3      285.00      243.10    117.61 o 
   8  -3   3        9.58       27.55    147.19 o 
  -8  -2   3      344.72      259.20     95.11 o 
  -7  -2   3     1294.57     1145.04     49.18 o 
  -6  -2   3      111.84      177.62     47.54 o 
  -5  -2   3     3054.16     2813.03     46.28 o 
  -4  -2   3     9130.00     9663.12    346.03 o 
  -3  -2   3      101.59      137.10     17.71 o 
  -2  -2   3    17087.23    16842.62     83.16 o 
  -1  -2   3       18.41       27.46     13.58 o 
   0  -2   3       80.17       84.12     26.00 o 
   1  -2   3     1082.76     1096.42     52.89 o 
   2  -2   3     1660.34     1970.54    132.53 o 
   3  -2   3      204.59      223.77     45.99 o 
   4  -2   3       51.69       72.74     49.01 o 
   5  -2   3      243.76      243.00     54.57 o 
   6  -2   3       38.66       25.53     73.24 o 
   7  -2   3     1078.89     1464.75    125.64 o 
   8  -2   3      131.39      218.23    140.28 o 
  -8  -1   3      189.31       30.70    121.97 o 
  -7  -1   3        0.59      -61.19     61.19 o 
  -6  -1   3      578.30      558.89     43.41 o 
  -5  -1   3      678.21      505.32     14.57 o 
  -4  -1   3      393.13      572.90     91.33 o 
  -3  -1   3      985.59      950.95     14.64 o 
  -2  -1   3    19387.53    18489.41    156.35 o 
  -1  -1   3       91.22      145.45      7.60 o 
   0  -1   3    24562.33    24942.83    773.48 o 
   1  -1   3     5997.90     6111.01    292.84 o 
   2  -1   3      293.34      337.20     25.62 o 
   3  -1   3     5929.71     6132.34    276.36 o 
   4  -1   3     6956.68     6882.67    200.83 o 
   5  -1   3      299.24      375.92     51.82 o 
   6  -1   3       13.34      -21.20     79.98 o 
   7  -1   3     1078.40     1224.66    127.51 o 
   8  -1   3        7.62     -112.08    134.78 o 
  -9   0   3     1498.81     2048.57    378.23 o 
  -8   0   3        1.65      -68.36     68.36 o 
  -7   0   3      375.14      387.52     94.42 o 
  -6   0   3     3687.33     4534.41     85.45 o 
  -5   0   3      188.73      121.07     45.94 o 
  -4   0   3     1893.65     1922.62     70.16 o 
  -3   0   3      299.76      149.77     25.76 o 
  -2   0   3      757.28      658.18     15.79 o 
  -1   0   3        2.15       30.25     10.88 o 
   0   0   3        3.86      120.81     13.74 o 
   1   0   3     1155.23     1169.07     14.94 o 
   2   0   3     1715.57     1747.19     25.76 o 
   3   0   3     2584.70     2103.17    276.88 o 
   4   0   3       23.40        7.70     24.69 o 
   5   0   3     1064.56     1152.73    195.48 o 
   6   0   3      473.33      465.47     51.59 o 
   7   0   3      675.56      746.24     69.65 o 
   8   0   3        0.19     -109.61    109.61 o 
  -9   1   3        8.02      204.66     96.22 o 
  -8   1   3       36.23       53.04     97.71 o 
  -7   1   3     1249.70     1473.29    101.65 o 
  -6   1   3      968.01     1126.65     80.64 o 
  -5   1   3      380.19      671.46     86.03 o 
  -4   1   3    13039.03    13644.19    100.41 o 
  -3   1   3     1061.89      684.81    128.37 o 
  -2   1   3     2313.60     2353.62     26.23 o 
  -1   1   3      628.34      680.84     15.03 o 
   0   1   3    14130.32    14055.62     94.08 o 
   1   1   3      510.83      449.59     15.17 o 
   2   1   3     9417.34     8540.40     57.62 o 
   3   1   3     1473.70     1148.03     33.32 o 
   4   1   3        4.03      -38.98     66.78 o 
   5   1   3      897.65      780.34     45.74 o 
   6   1   3      199.67      143.16     50.39 o 
   7   1   3       10.69      -14.94     68.33 o 
  -8   2   3       81.43       92.22     94.31 o 
  -7   2   3      513.92      534.61    102.25 o 
  -6   2   3       14.39       -2.77     80.86 o 
  -5   2   3      280.48      232.72    196.91 o 
  -4   2   3        0.33      -14.72     35.13 o 
  -3   2   3      514.38      511.18     20.14 o 
  -2   2   3     1725.18     1533.32     31.39 o 
  -1   2   3        8.14       17.84     17.63 o 
   0   2   3       25.32       63.12     14.59 o 
   1   2   3     2065.60     2042.85     25.30 o 
   2   2   3     5156.94     4270.39     66.68 o 
   3   2   3      262.81      208.59     36.70 o 
   4   2   3     2782.40     2335.70     34.95 o 
   5   2   3     3664.23     3365.28     67.92 o 
   6   2   3        2.26      -29.29     51.51 o 
   7   2   3      889.20      814.66     58.69 o 
  -8   3   3      354.21      411.29     90.53 o 
  -7   3   3      185.88      103.79    102.29 o 
  -6   3   3     1273.06     1279.70     92.09 o 
  -5   3   3     1513.63     1186.42     65.48 o 
  -4   3   3      207.92      226.08     32.15 o 
  -3   3   3      555.41      455.70     20.58 o 
  -2   3   3    13098.30    11252.73    649.53 o 
  -1   3   3      140.14      163.84     76.58 o 
   0   3   3     1364.37     1233.03     55.53 o 
   1   3   3      320.47      229.80     53.96 o 
   2   3   3       36.02        4.28     20.90 o 
   3   3   3      291.80      154.93     14.96 o 
   4   3   3        9.37       54.93     46.06 o 
   5   3   3      120.75      189.20     92.99 o 
   6   3   3      112.28      120.51     53.60 o 
   7   3   3      322.59      565.01    237.31 o 
  -7   4   3        5.42      -88.62     88.62 o 
  -6   4   3      232.18      164.10    101.19 o 
  -5   4   3        3.02      -83.64     83.64 o 
  -4   4   3      184.62      194.88     98.38 o 
  -3   4   3      114.53       13.99     69.25 o 
  -2   4   3     2297.96     2157.70     36.87 o 
  -1   4   3        1.48       46.51     86.09 o 
   0   4   3     8695.82     8460.89    689.79 o 
   1   4   3      997.56      956.07     71.50 o 
   2   4   3      987.01      959.70     56.93 o 
   3   4   3     2852.83     2473.02     55.52 o 
   4   4   3      146.33      257.94     93.63 o 
   5   4   3      198.03      391.68    126.66 o 
   6   4   3       94.93      142.19     75.46 o 
   7   4   3       67.06       92.22     61.34 o 
  -7   5   3      845.47      922.75     86.02 o 
  -6   5   3       71.13       92.83     83.76 o 
  -5   5   3        0.77      -91.55     91.55 o 
  -4   5   3     1643.87     1135.16     86.64 o 
  -3   5   3      154.11      111.19     72.88 o 
  -2   5   3      163.39       68.19     39.65 o 
  -1   5   3        4.18       43.38     47.14 o 
   0   5   3        8.59      -16.63     33.52 o 
   1   5   3      128.76      159.20     47.76 o 
   2   5   3      385.61      350.68     89.08 o 
   3   5   3      767.51      554.79     67.70 o 
   4   5   3       35.61       66.80     67.18 o 
   5   5   3      260.47      432.53     80.95 o 
   6   5   3        0.79      104.66     73.86 o 
  -6   6   3       65.63      317.14     80.63 o 
  -5   6   3      218.59      318.06     80.59 o 
  -4   6   3     1546.70     1603.85     82.93 o 
  -3   6   3        1.57        0.79     62.90 o 
  -2   6   3     2057.18     1744.30     97.99 o 
  -1   6   3       20.53       45.06     56.25 o 
   0   6   3       53.53       55.10     77.46 o 
   1   6   3      454.97      285.52    102.20 o 
   2   6   3      450.76      328.09    109.31 o 
   3   6   3        0.25      -68.60    117.21 o 
   4   6   3       50.65        8.26    206.18 o 
   5   6   3       45.60       96.08     89.37 o 
  -5   7   3      133.63      350.89     80.34 o 
  -4   7   3       94.49      323.24     74.74 o 
  -3   7   3        3.47      214.28    149.06 o 
  -2   7   3      120.44      314.19    128.17 o 
  -1   7   3      131.19       77.41    123.96 o 
   0   7   3       61.93      -35.60    126.11 o 
   1   7   3      166.49      -13.45    128.66 o 
   2   7   3       79.83      -88.13    133.12 o 
   3   7   3       19.27      -55.47    138.07 o 
  -2   8   3      100.93       28.00    164.50 o 
  -1   8   3        1.54     -138.93    159.88 o 
   0   8   3      313.40       18.43    151.09 o 
   1   8   3        8.06     -155.63    155.63 o 
  -2   9   3       72.16     -149.10    194.41 o 
  -2 -10   4      157.98      170.21    105.50 o 
  -3  -9   4        5.49      150.79    201.10 o 
  -2  -9   4       98.26      197.27     86.33 o 
  -1  -9   4        2.21       54.54    210.66 o 
   0  -9   4      142.21      305.27    221.48 o 
   1  -9   4       32.80       11.32    231.96 o 
   2  -9   4      171.12      174.26    233.88 o 
   3  -9   4       24.12       98.67    165.92 o 
   4  -9   4        9.81      134.78    129.22 o 
  -5  -8   4       17.43     -130.52    142.15 o 
  -4  -8   4      233.89      451.37    249.77 o 
  -3  -8   4       14.03       70.76     79.26 o 
  -2  -8   4      622.29      555.41     77.80 o 
  -1  -8   4       42.29      -72.72    186.14 o 
   0  -8   4      125.92      221.27    202.96 o 
   1  -8   4      135.62      164.59    196.28 o 
   2  -8   4     1487.57     1481.49    336.69 o 
   3  -8   4        0.54     -173.59    263.23 o 
   4  -8   4      158.59       25.99    219.91 o 
   5  -8   4      579.99      641.38    140.66 o 
  -6  -7   4       63.25       -4.77     86.43 o 
  -5  -7   4       98.46      -48.56    182.23 o 
  -4  -7   4       22.03      226.99    237.20 o 
  -3  -7   4        2.98       12.18     66.58 o 
  -2  -7   4      548.24      344.55     67.85 o 
  -1  -7   4       15.49     -148.17    160.55 o 
   0  -7   4      183.44        1.82    159.23 o 
   1  -7   4      117.59       20.54    159.96 o 
   2  -7   4        1.65       -2.29    110.42 o 
   3  -7   4       81.22      -25.98     96.99 o 
   4  -7   4      205.45      283.16    101.63 o 
   5  -7   4      437.30      529.25    105.43 o 
  -7  -6   4       10.25      213.21    117.11 o 
  -6  -6   4      258.77      193.30    125.23 o 
  -5  -6   4      271.42      256.65     49.53 o 
  -4  -6   4      137.63       81.07     66.81 o 
  -3  -6   4      247.48      281.64     55.69 o 
  -2  -6   4     3125.49     3220.21     96.40 o 
  -1  -6   4        0.39      -18.03    129.71 o 
   0  -6   4     6358.93     7691.63    149.34 o 
   1  -6   4      480.36      635.33    132.46 o 
   2  -6   4      362.48      651.12     79.95 o 
   3  -6   4     1269.85     1381.88     87.15 o 
   4  -6   4      791.29      923.35    157.67 o 
   5  -6   4       39.31      110.92    105.44 o 
   6  -6   4      179.13      121.74    139.31 o 
  -7  -5   4      263.31      343.86    103.83 o 
  -6  -5   4      418.42      315.32     40.84 o 
  -5  -5   4        0.33       81.35     51.90 o 
  -4  -5   4      103.75       62.04     38.29 o 
  -3  -5   4      112.33       98.84     33.41 o 
  -2  -5   4       21.75      -29.08     29.08 o 
  -1  -5   4        1.47      -22.96    102.12 o 
   0  -5   4     3512.22     3774.75    112.38 o 
   1  -5   4       88.91      200.52     75.28 o 
   2  -5   4     2372.73     2923.90    419.32 o 
   3  -5   4     3131.00     3137.80     89.29 o 
   4  -5   4        0.45      -87.90     87.90 o 
   5  -5   4     2585.04     2972.17    390.51 o 
   6  -5   4      127.15       45.66     97.94 o 
   7  -5   4        3.51       66.49    142.23 o 
  -8  -4   4       45.47      370.22     98.95 o 
  -7  -4   4      933.68     1704.92     89.47 o 
  -6  -4   4      166.53      174.15     46.99 o 
  -5  -4   4     1303.29     1620.83     46.61 o 
  -4  -4   4     7661.09     6942.28     49.54 o 
  -3  -4   4       99.44       74.74     36.31 o 
  -2  -4   4     6172.76     6343.47     76.18 o 
  -1  -4   4      709.52      769.53     44.34 o 
   0  -4   4      885.09     2317.74    108.11 o 
   1  -4   4      316.89      752.86     98.27 o 
   2  -4   4     1740.77     1876.03    183.49 o 
   3  -4   4       20.93      285.95    269.00 o 
   4  -4   4        7.83      -76.42     76.42 o 
   5  -4   4      445.71      465.13     81.44 o 
   6  -4   4      114.08        6.49     83.31 o 
   7  -4   4       80.65       78.97    137.42 o 
   8  -4   4       72.03       84.21    152.30 o 
  -8  -3   4       60.76      203.23     90.65 o 
  -7  -3   4       64.15       46.93    109.89 o 
  -6  -3   4       15.32       13.39     28.04 o 
  -5  -3   4      409.61      519.84     27.44 o 
  -4  -3   4      317.67      284.92     28.84 o 
  -3  -3   4      349.19      348.88     21.87 o 
  -2  -3   4    14613.94    15202.19     84.13 o 
  -1  -3   4      241.34      223.99     38.02 o 
   0  -3   4     4442.83     4344.37     44.80 o 
   1  -3   4     5606.35     5767.78     87.19 o 
   2  -3   4     4781.72     4948.20     53.94 o 
   3  -3   4     1317.17     1606.63    135.28 o 
   4  -3   4     3237.67     3656.20    253.14 o 
   5  -3   4     1817.09     2090.85    358.25 o 
   6  -3   4        6.26      -35.09     73.54 o 
   7  -3   4     1023.53      750.02    141.79 o 
   8  -3   4       98.30     -146.43    146.43 o 
  -8  -2   4      345.54      260.95     91.82 o 
  -7  -2   4      102.03       42.02     48.10 o 
  -6  -2   4     2809.06     2601.68     86.49 o 
  -5  -2   4     1011.58      828.69     32.26 o 
  -4  -2   4      162.98      168.19     37.28 o 
  -3  -2   4        0.23      -19.23     19.23 o 
  -2  -2   4     2611.95     2679.86     47.75 o 
  -1  -2   4      448.07      533.57     18.41 o 
   0  -2   4       11.47       27.51     28.85 o 
   1  -2   4       35.41       60.94     29.61 o 
   2  -2   4      103.31       37.64     57.34 o 
   3  -2   4     2193.43     2474.22    126.32 o 
   4  -2   4        9.46       85.76    150.42 o 
   5  -2   4       35.01       38.14     72.91 o 
   6  -2   4      277.50      242.04    175.15 o 
   7  -2   4     1499.49     1199.58    134.98 o 
  -9  -1   4       38.77     -108.26    108.26 o 
  -8  -1   4       26.36      -67.79     67.79 o 
  -7  -1   4      889.86      671.17     51.76 o 
  -6  -1   4     1195.26     1153.29     44.80 o 
  -5  -1   4       13.84      -40.93     40.93 o 
  -4  -1   4     8420.22     7470.13    151.95 o 
  -3  -1   4      580.03      673.75     28.16 o 
  -2  -1   4      227.07      248.89     11.43 o 
  -1  -1   4      762.22      715.80     59.47 o 
   0  -1   4    33653.10    34512.59    417.71 o 
   1  -1   4      153.31      229.17     24.92 o 
   2  -1   4     3397.07     3531.35     85.52 o 
   3  -1   4     3367.42     2982.70     61.29 o 
   4  -1   4      159.80      159.54     59.96 o 
   5  -1   4      904.84      906.29     50.39 o 
   6  -1   4      391.51      297.44     76.09 o 
   7  -1   4       83.27      -11.20    103.32 o 
  -9   0   4       38.70       26.28     75.82 o 
  -8   0   4      118.81       98.78     69.72 o 
  -7   0   4      878.69     1050.58     87.23 o 
  -6   0   4      148.76       44.75     98.78 o 
  -5   0   4       16.21      -35.31     46.61 o 
  -4   0   4      319.61      241.85     23.82 o 
  -3   0   4      305.16      259.99     32.57 o 
  -2   0   4      899.88      831.30     49.41 o 
  -1   0   4       59.89      117.93     15.60 o 
   0   0   4      672.10      567.63     40.44 o 
   1   0   4      452.93      464.09     25.40 o 
   2   0   4     9547.17     9281.02    142.38 o 
   3   0   4     2190.70     1857.21    239.48 o 
   4   0   4      924.64      913.02     57.82 o 
   5   0   4     5301.91     5028.89     73.32 o 
   6   0   4        6.36       25.49     67.25 o 
   7   0   4      557.66      501.97    119.84 o 
   8   0   4        1.23     -110.67    110.67 o 
  -9   1   4      103.42      399.70    104.57 o 
  -8   1   4      531.07      613.09    110.13 o 
  -7   1   4      880.00      908.55     90.45 o 
  -6   1   4      424.81      292.11     95.50 o 
  -5   1   4     1729.66     1409.03     83.42 o 
  -4   1   4     4644.71     4519.49    216.49 o 
  -3   1   4       23.32        8.08     15.82 o 
  -2   1   4    17207.77    17618.89     87.47 o 
  -1   1   4       19.22       17.11     13.26 o 
   0   1   4      921.78      977.98     17.88 o 
   1   1   4     1708.57     1967.00    104.46 o 
   2   1   4     1960.06     2097.68     71.65 o 
   3   1   4       97.32       46.99     63.99 o 
   4   1   4        1.26      -64.77     64.77 o 
   5   1   4       81.50      -32.71     85.51 o 
   6   1   4      242.90       86.60    105.11 o 
   7   1   4      516.14      362.89    144.24 o 
  -8   2   4        6.77     -115.60    115.60 o 
  -7   2   4       51.74      -14.52     92.85 o 
  -6   2   4      164.64       63.34    169.27 o 
  -5   2   4      160.63      -32.12     77.28 o 
  -4   2   4       29.90       18.86      7.89 o 
  -3   2   4        2.16      160.89    135.51 o 
  -2   2   4     5925.78     5465.34     61.58 o 
  -1   2   4      393.59      397.37     30.95 o 
   0   2   4    12119.14    12217.57     94.54 o 
   1   2   4     3122.55     2854.72     22.58 o 
   2   2   4        9.49       42.40     98.57 o 
   3   2   4     3491.80     3139.25     33.38 o 
   4   2   4     1294.85     1298.73     37.12 o 
   5   2   4        6.96      -34.39     49.55 o 
   6   2   4       15.89      -38.84     54.76 o 
   7   2   4      761.89      681.02     64.21 o 
  -8   3   4        1.02      -23.04    102.87 o 
  -7   3   4      669.46      528.66     99.82 o 
  -6   3   4     2086.27     1901.20     87.20 o 
  -5   3   4      204.20      134.61    166.54 o 
  -4   3   4     1144.70      948.65     68.07 o 
  -3   3   4      259.76      386.57     92.75 o 
  -2   3   4        1.50      -16.85     57.24 o 
  -1   3   4      192.05      220.12     30.83 o 
   0   3   4      136.18      346.79     66.51 o 
   1   3   4      406.25      422.76     49.23 o 
   2   3   4      277.99      286.73    127.25 o 
   3   3   4      583.98      642.51     47.89 o 
   4   3   4       52.93      120.34     48.83 o 
   5   3   4      393.32      393.62     80.74 o 
   6   3   4       32.31      123.70    106.63 o 
   7   3   4       78.30      227.03    121.30 o 
  -7   4   4      183.18       -9.58    101.77 o 
  -6   4   4      357.25      157.51     90.55 o 
  -5   4   4       40.45      -31.61     77.49 o 
  -4   4   4     3825.83     3122.80     97.46 o 
  -3   4   4        0.06       43.03     42.77 o 
  -2   4   4     1360.78     1509.78    116.17 o 
  -1   4   4      341.41      250.86     33.64 o 
   0   4   4     1405.19     1977.52    160.77 o 
   1   4   4      243.18      200.70     85.11 o 
   2   4   4     2703.47     2413.82    275.41 o 
   3   4   4      242.76      282.64     56.83 o 
   4   4   4        6.41       53.24     77.29 o 
   5   4   4      263.21      291.04    132.82 o 
   6   4   4        0.64       20.50     53.65 o 
   7   4   4       21.44      -14.89     93.48 o 
  -6   5   4       28.93        0.71     95.83 o 
  -5   5   4      172.82       69.57     87.07 o 
  -4   5   4        6.09      -77.46     77.46 o 
  -3   5   4       10.62      -40.16     40.16 o 
  -2   5   4       93.06      186.85     34.23 o 
  -1   5   4      447.62      491.74     45.20 o 
   0   5   4        0.21        4.24     42.41 o 
   1   5   4       85.55      -76.45    103.06 o 
   2   5   4      348.42      162.01    102.77 o 
   3   5   4        0.52      -44.60     72.85 o 
   4   5   4      449.65      392.87     75.30 o 
   5   5   4      721.20      784.27     76.57 o 
   6   5   4       18.49       81.30    112.55 o 
  -5   6   4      231.43      247.87     89.43 o 
  -4   6   4       26.58      -27.65     95.03 o 
  -3   6   4        1.80      -66.74     66.74 o 
  -2   6   4     1054.08     1027.86    175.18 o 
  -1   6   4        0.98       -4.24    177.18 o 
   0   6   4      762.22      621.23    118.02 o 
   1   6   4       40.29     -104.60    120.18 o 
   2   6   4        2.37      102.96    122.89 o 
   3   6   4      153.36      107.85    125.03 o 
   4   6   4        0.78      -76.37    111.05 o 
   5   6   4       19.77     -136.30    136.30 o 
  -5   7   4        4.22      274.64     79.59 o 
  -4   7   4       13.92      194.88     78.29 o 
  -3   7   4        5.33      119.80     74.52 o 
  -2   7   4      254.87      289.47     92.18 o 
  -1   7   4        1.57        3.60    139.57 o 
   0   7   4      714.43      444.04    142.19 o 
   1   7   4      196.16     -102.17    143.75 o 
   2   7   4      158.90      100.22    145.40 o 
  -4   8   4      246.60      -81.37     81.37 o 
  -2   8   4       53.43       28.00    179.70 o 
  -1   8   4        3.92     -173.17    176.71 o 
   0   8   4       11.05     -172.51    172.51 o 
  -4  -9   5      140.42       71.53     88.93 o 
  -3  -9   5        7.63       27.19    105.93 o 
  -2  -9   5      225.75      154.54     96.40 o 
  -1  -9   5        6.69      -35.79    206.63 o 
   0  -9   5       81.14     -217.90    235.53 o 
   1  -9   5        0.73       16.39    229.10 o 
   2  -9   5       11.86      -51.48    226.86 o 
   3  -9   5        8.03     -232.86    232.86 o 
  -5  -8   5      160.13      948.22    132.73 o 
  -4  -8   5      120.29      241.78    252.79 o 
  -3  -8   5      144.86      143.72     78.10 o 
  -2  -8   5     1741.69     1712.29     89.71 o 
  -1  -8   5        1.32     -118.67    118.67 o 
   0  -8   5      929.04      792.18    196.05 o 
   1  -8   5      492.33      248.60    190.50 o 
   2  -8   5        2.20     -166.37    185.88 o 
   3  -8   5      403.16      241.41     86.25 o 
   4  -8   5      473.32      276.23     93.11 o 
  -6  -7   5      334.53       67.38     88.46 o 
  -5  -7   5       78.54      -91.05    182.04 o 
  -4  -7   5      207.01      134.66    105.64 o 
  -3  -7   5       29.55      -16.06    124.24 o 
  -2  -7   5       17.87      -32.72    107.72 o 
  -1  -7   5        4.36      -24.86     78.56 o 
   0  -7   5     1308.11     1460.14    158.40 o 
   1  -7   5      478.25      451.15    158.32 o 
   2  -7   5      142.45      217.87    151.51 o 
   3  -7   5     1288.11     1146.20    151.25 o 
   4  -7   5       59.71       68.21    137.98 o 
   5  -7   5      415.38      489.29    136.98 o 
  -7  -6   5      491.84      518.14    118.68 o 
  -6  -6   5      525.40      443.89     73.07 o 
  -5  -6   5      177.18      133.33     52.57 o 
  -4  -6   5     3150.23     2565.70     58.55 o 
  -3  -6   5        0.21      -37.60     76.11 o 
  -2  -6   5      795.29      758.02    110.64 o 
  -1  -6   5      349.81      272.69     67.59 o 
   0  -6   5     1551.91     1520.05    130.00 o 
   1  -6   5      100.26      200.61    122.29 o 
   2  -6   5      814.01      664.83    151.98 o 
   3  -6   5        0.19      -67.82     77.70 o 
   4  -6   5       18.24      -99.30     99.30 o 
   5  -6   5       63.30      -15.02    104.03 o 
   6  -6   5      110.03      -35.19    109.33 o 
  -7  -5   5       44.36      186.71    100.55 o 
  -6  -5   5       11.25       31.08     39.21 o 
  -5  -5   5      277.29      313.94     44.64 o 
  -4  -5   5      824.14      691.12     39.23 o 
  -3  -5   5       58.96      104.34     44.70 o 
  -2  -5   5     2939.13     3295.60     53.03 o 
  -1  -5   5      191.63      137.77     56.17 o 
   0  -5   5       44.60      123.71     74.91 o 
   1  -5   5     2391.09     2492.61    134.22 o 
   2  -5   5     3671.38     3334.14    125.76 o 
   3  -5   5        3.08       94.89     69.00 o 
   4  -5   5     1176.15     1135.32    288.71 o 
   5  -5   5     2986.26     2960.17    603.71 o 
   6  -5   5       65.85       -9.01    114.61 o 
   7  -5   5      202.35      -53.74    148.30 o 
  -8  -4   5      456.50      848.36    101.45 o 
  -7  -4   5       71.36      276.28    243.10 o 
  -6  -4   5     1124.76     1263.35     89.27 o 
  -5  -4   5      209.86      271.64     44.94 o 
  -3  -4   5        8.20      -28.45     28.45 o 
  -2  -4   5     3083.54     3384.23     49.60 o 
  -1  -4   5       97.12      140.44     51.37 o 
   0  -4   5       20.11      -14.48     49.48 o 
   1  -4   5      114.72      147.70     96.07 o 
   2  -4   5       89.95      -38.79    100.96 o 
   3  -4   5       86.68      182.83    111.02 o 
   4  -4   5      128.57       60.71     66.92 o 
   5  -4   5       17.84      -28.75     78.95 o 
   6  -4   5        1.85      -83.97     83.97 o 
   7  -4   5     1742.54     1309.70    132.38 o 
  -8  -3   5       11.65      120.53     87.13 o 
  -7  -3   5      248.82      326.34    190.21 o 
  -6  -3   5     1373.78     1565.82     63.36 o 
  -5  -3   5      187.21      210.17     43.01 o 
  -4  -3   5     1667.18     1548.33     37.76 o 
  -3  -3   5      232.57      249.82     31.95 o 
  -2  -3   5     5187.39     5118.65     47.04 o 
  -1  -3   5      174.41      140.24     24.32 o 
   0  -3   5    18081.21    19618.81    667.17 o 
   1  -3   5     1352.18     1203.43     77.29 o 
   2  -3   5      949.48     1129.66     79.48 o 
   3  -3   5     4136.20     4720.82     91.72 o 
   4  -3   5     1354.66     1400.25    214.79 o 
   5  -3   5      151.78      143.93     64.27 o 
   6  -3   5      103.10        4.02    156.40 o 
   7  -3   5      170.90     -111.87    111.87 o 
  -8  -2   5       15.82      -36.68     48.81 o 
  -7  -2   5      338.84      245.65     49.91 o 
  -6  -2   5      674.04      597.38     39.25 o 
  -5  -2   5       48.69       35.01     23.77 o 
  -4  -2   5      534.77      664.07     84.81 o 
  -3  -2   5       21.03       14.39     22.18 o 
  -2  -2   5       14.53       55.47     28.25 o 
  -1  -2   5       63.02       91.72     32.81 o 
   0  -2   5      466.80      431.83     47.85 o 
   1  -2   5        0.07      -27.08     33.32 o 
   2  -2   5     7295.99     7094.77     45.88 o 
   3  -2   5     4804.33     4781.86     76.46 o 
   4  -2   5       82.98       67.85     68.45 o 
   5  -2   5     3952.50     3991.85     82.25 o 
   6  -2   5       39.63       42.52     80.49 o 
   7  -2   5        9.67       14.67     90.12 o 
  -9  -1   5        3.18     -107.14    107.14 o 
  -8  -1   5      358.51      333.29    142.94 o 
  -7  -1   5     1057.73      961.98     52.51 o 
  -6  -1   5        2.06      -55.46     55.46 o 
  -5  -1   5     1099.48      979.56     38.65 o 
  -4  -1   5    11966.56    11643.72     36.66 o 
  -3  -1   5        3.18       18.49     13.96 o 
  -2  -1   5     9066.57     8924.28     52.48 o 
  -1  -1   5      234.58      211.34     26.53 o 
   0  -1   5      111.65      106.57     26.34 o 
   1  -1   5     3375.51     3407.42     31.03 o 
   2  -1   5     3745.03     3491.70     90.02 o 
   3  -1   5       77.53      126.16     26.54 o 
   4  -1   5       29.99       41.50     27.97 o 
   5  -1   5       34.43      -37.10     73.44 o 
   6  -1   5      202.90      199.44     77.30 o 
   7  -1   5      294.63      237.28     79.03 o 
  -9   0   5       19.85      -78.79     78.79 o 
  -8   0   5       70.05       19.82    106.85 o 
  -7   0   5       75.33      -76.81     76.81 o 
  -6   0   5       12.40      -55.21     55.21 o 
  -5   0   5      195.93      131.61     47.01 o 
  -4   0   5      162.54      167.22     14.31 o 
  -3   0   5      174.37      131.85     17.49 o 
  -2   0   5    10492.37     9883.38     52.34 o 
  -1   0   5      663.88      665.61     26.08 o 
   0   0   5     5208.03     5115.00     69.52 o 
   1   0   5     4938.45     4467.39    170.76 o 
   2   0   5      967.83     1021.31     21.68 o 
   3   0   5     2496.85     2179.47     78.22 o 
   4   0   5     1824.62     1598.90     67.36 o 
   5   0   5      949.84      902.34     72.35 o 
   6   0   5       13.09      -34.64     82.55 o 
   7   0   5     1077.81      911.75     66.50 o 
  -9   1   5      575.52      596.92    107.93 o 
  -8   1   5      134.84      103.14     99.35 o 
  -7   1   5      198.78      369.29     87.02 o 
  -6   1   5     3135.52     3167.69    100.82 o 
  -5   1   5      737.88      618.38     76.31 o 
  -4   1   5      828.20      717.01     48.35 o 
  -3   1   5        0.43      -12.58     26.76 o 
  -2   1   5     2789.63     2834.07     83.60 o 
  -1   1   5      233.13      185.19      9.12 o 
   0   1   5      243.74      283.50     37.08 o 
   1   1   5      202.96      233.21     20.37 o 
   2   1   5      552.53      484.14     16.24 o 
   3   1   5      841.27      802.71     41.42 o 
   4   1   5        0.48      -43.70     43.70 o 
   5   1   5        3.69      -26.58     74.83 o 
   6   1   5       47.63       59.56     77.40 o 
   7   1   5      138.26       84.36     64.13 o 
  -8   2   5       10.01      -93.36    103.91 o 
  -7   2   5      106.98      152.07     88.97 o 
  -6   2   5      572.03      526.43     90.18 o 
  -5   2   5      114.87       26.94     74.58 o 
  -4   2   5     5296.46     5031.62    104.01 o 
  -3   2   5       38.17       51.01     18.85 o 
  -2   2   5       12.12       12.70     29.24 o 
  -1   2   5      713.20      775.92     47.70 o 
   0   2   5     7972.74     8430.47    399.41 o 
   1   2   5       27.72       26.13     36.02 o 
   2   2   5     2242.47     2070.17     27.10 o 
   3   2   5     2461.80     2152.64     60.78 o 
   4   2   5        0.88       32.40     45.69 o 
   5   2   5      301.50      386.42    108.10 o 
   6   2   5      199.07      229.03     59.46 o 
   7   2   5        0.33       -8.77     66.41 o 
  -7   3   5      516.77      529.00     94.92 o 
  -6   3   5       14.88       99.66     82.04 o 
  -5   3   5       19.72      -58.70     77.47 o 
  -4   3   5      307.53      246.55     51.02 o 
  -3   3   5      190.41      476.11     41.70 o 
  -2   3   5       35.49      -29.67     76.74 o 
  -1   3   5      124.00      176.02     49.07 o 
   0   3   5       12.13       28.66     74.32 o 
   1   3   5      197.71      178.40     75.61 o 
   2   3   5     1159.94     1148.68     49.01 o 
   3   3   5      523.26      516.32     51.41 o 
   4   3   5      450.84      495.28     46.15 o 
   5   3   5     1489.77     1715.58    182.92 o 
   6   3   5       37.63      192.71    133.18 o 
   7   3   5      220.50      244.10     93.07 o 
  -7   4   5       74.83      -36.75    100.50 o 
  -6   4   5      304.25      163.60     63.30 o 
  -5   4   5      380.60      262.17    102.17 o 
  -4   4   5      732.41      876.94     68.61 o 
  -3   4   5        0.06      124.69     79.61 o 
  -2   4   5     4974.10     4545.08    104.44 o 
  -1   4   5       18.56      -22.46     37.49 o 
   0   4   5      195.49      381.37     96.68 o 
   1   4   5      360.28      288.39     95.64 o 
   2   4   5       45.90       68.97     61.82 o 
   3   4   5      294.67      284.98     63.36 o 
   4   4   5       10.54        5.15     62.87 o 
   5   4   5        2.61       50.81     54.73 o 
   6   4   5       47.27      126.89    129.91 o 
  -6   5   5       10.46      -95.15     95.15 o 
  -5   5   5       66.19      -36.78     84.57 o 
  -4   5   5       14.15      -23.22     76.08 o 
  -3   5   5       11.07       46.18     40.32 o 
  -2   5   5      744.27      906.15    124.82 o 
  -1   5   5        1.17      -78.41    106.94 o 
   0   5   5     1568.16     1495.84     99.71 o 
   1   5   5     1099.77      692.04    112.98 o 
   2   5   5       69.10       14.08    112.42 o 
   3   5   5      542.77      464.33     79.72 o 
   4   5   5       29.91      -27.93     82.29 o 
   5   5   5       30.06      -32.14     59.74 o 
  -5   6   5        1.71      -83.74     95.20 o 
  -4   6   5      600.28      269.60    144.46 o 
  -3   6   5       68.78      -31.33     77.51 o 
  -2   6   5        8.41       -8.95     89.97 o 
  -1   6   5       69.12      -31.48     61.16 o 
   0   6   5       32.84     -131.10    131.76 o 
   1   6   5       59.62       32.10    131.83 o 
   2   6   5       19.98      -47.32    131.48 o 
   3   6   5      158.77       -6.65    138.99 o 
  -4   7   5      405.96      395.04     84.56 o 
  -3   7   5       21.46       -3.75     83.56 o 
  -2   7   5      174.32      181.53    154.09 o 
  -1   7   5       66.80      -96.02    156.72 o 
   0   7   5       41.91     -157.07    157.07 o 
   1   7   5       70.50     -133.97    157.04 o 
  -1   8   5       56.72       60.82    182.25 o 
  -4  -9   6       71.12        2.26     88.48 o 
  -3  -9   6       30.27       29.26     88.26 o 
  -2  -9   6       30.84     -109.10    274.31 o 
  -1  -9   6        7.42      -96.51     96.51 o 
   0  -9   6       67.09      -81.11    220.93 o 
   1  -9   6      208.18      -70.01    225.85 o 
   2  -9   6        6.74     -214.90    214.90 o 
   3  -9   6      342.37      106.38    209.86 o 
   4  -9   6       50.43     -118.13    215.38 o 
  -6  -8   6      277.31      126.71    143.92 o 
  -5  -8   6        0.49      154.13    266.50 o 
  -4  -8   6      503.92      336.79     73.24 o 
  -3  -8   6       12.45      -99.85    139.72 o 
  -2  -8   6       28.15      -67.04    164.39 o 
  -1  -8   6      139.15       92.39     84.81 o 
   0  -8   6     1079.56     1045.09    183.80 o 
   1  -8   6        0.43       37.91    178.19 o 
   2  -8   6      158.15      125.01    188.86 o 
   3  -8   6       13.39      -14.29    180.27 o 
   4  -8   6       21.42      261.26    177.17 o 
   5  -8   6        0.06      -15.32    177.68 o 
  -6  -7   6        5.86      457.13    504.17 o 
  -5  -7   6       44.00       84.86     93.00 o 
  -4  -7   6      387.57      217.13     66.01 o 
  -3  -7   6       42.14      -53.71    182.61 o 
  -2  -7   6      239.79      315.34     80.89 o 
  -1  -7   6       31.65       11.55     77.56 o 
   0  -7   6      366.15      432.53    160.65 o 
   1  -7   6      438.38      412.22    148.91 o 
   2  -7   6     1301.07     1130.35    145.69 o 
   3  -7   6      371.96      118.40    246.40 o 
   4  -7   6       75.55      104.76    192.91 o 
   5  -7   6     1251.86     1215.67    122.79 o 
  -7  -6   6       93.19      283.19    125.56 o 
  -6  -6   6      167.50      178.44     54.71 o 
  -5  -6   6       84.93       92.23     67.78 o 
  -4  -6   6      877.43      637.42     83.70 o 
  -3  -6   6        0.18       36.59     61.64 o 
  -2  -6   6     1478.63     1347.32     40.32 o 
  -1  -6   6        4.56       -1.38     70.35 o 
   0  -6   6        0.84       -7.92     71.44 o 
   1  -6   6        0.08      176.62    145.80 o 
   2  -6   6       19.47     -124.77    160.16 o 
   3  -6   6        3.34      -30.53    156.47 o 
   4  -6   6        0.05     -151.88    151.88 o 
   5  -6   6      256.35       11.49    203.66 o 
   6  -6   6       14.97       -2.92    159.81 o 
  -7  -5   6       15.66       91.52     96.36 o 
  -6  -5   6      197.12      350.05     69.81 o 
  -5  -5   6      380.22      339.10     40.96 o 
  -4  -5   6       43.67       -3.08     57.41 o 
  -3  -5   6       19.34      -12.90     37.74 o 
  -2  -5   6     5249.18     5196.98    128.74 o 
  -1  -5   6        0.32       31.89     52.49 o 
   0  -5   6     6590.56     6610.83    255.87 o 
   1  -5   6     3060.73     2797.63    123.22 o 
   2  -5   6       54.51      277.87    116.99 o 
   3  -5   6      992.16     1054.62    118.12 o 
   4  -5   6      992.65      802.63    122.16 o 
   5  -5   6       50.33       39.38    123.67 o 
   6  -5   6       12.33      119.06    125.40 o 
  -8  -4   6       12.17      326.37    104.10 o 
  -7  -4   6      184.62      192.95     72.45 o 
  -6  -4   6     1159.39      931.86     72.78 o 
  -5  -4   6       52.34       28.96     36.07 o 
  -4  -4   6      244.59      252.58     36.85 o 
  -3  -4   6       45.27       22.36     30.11 o 
  -2  -4   6       16.54       19.57     39.99 o 
  -1  -4   6      229.86      236.34     51.22 o 
   0  -4   6     1365.53     1434.91    136.42 o 
   1  -4   6        9.53        7.21     54.53 o 
   2  -4   6      808.41      836.32     99.12 o 
   3  -4   6     4900.40     5141.33    107.45 o 
   4  -4   6      140.29      252.53    101.69 o 
   5  -4   6     1104.43     1362.42    108.53 o 
   6  -4   6      102.06      209.76    107.35 o 
  -8  -3   6       40.17      312.12     85.59 o 
  -7  -3   6     1006.85      875.89    179.08 o 
  -6  -3   6      522.51      458.31     53.50 o 
  -5  -3   6      276.03      431.42     57.40 o 
  -4  -3   6     8810.76     7850.59     61.03 o 
  -3  -3   6        8.91       32.92     27.05 o 
  -2  -3   6     2790.38     2602.82    173.11 o 
  -1  -3   6     1298.89     1196.53     74.09 o 
   0  -3   6     3629.89     3844.62    141.20 o 
   1  -3   6      823.12      825.52     47.41 o 
   2  -3   6     1603.39     1650.58    139.99 o 
   3  -3   6      230.21      507.01    123.78 o 
   4  -3   6       33.32      112.09     89.38 o 
   5  -3   6        0.01       20.73     94.34 o 
   6  -3   6      334.90      343.12    101.03 o 
   7  -3   6      129.43      110.16    105.22 o 
  -9  -2   6        1.00       69.09    102.18 o 
  -8  -2   6      179.26      112.96    111.73 o 
  -7  -2   6        2.98        2.26     49.28 o 
  -6  -2   6        3.52      -38.18     39.05 o 
  -5  -2   6      169.39      158.40     44.09 o 
  -4  -2   6       53.09       68.73     21.07 o 
  -3  -2   6      154.40      165.41     21.27 o 
  -2  -2   6     8878.25     8999.17     36.32 o 
  -1  -2   6     1347.17     1232.29     49.60 o 
   0  -2   6      438.70      422.53     35.53 o 
   1  -2   6     3336.15     3327.69    193.77 o 
   2  -2   6     2857.54     2553.41     39.85 o 
   3  -2   6      215.04      222.98     39.39 o 
   4  -2   6     1042.94      956.78     41.48 o 
   5  -2   6     2526.14     2781.16     85.83 o 
   6  -2   6        5.58       56.17     85.96 o 
   7  -2   6      820.26      700.74     97.03 o 
  -9  -1   6      490.28      647.39    114.42 o 
  -8  -1   6      654.94      796.58    169.17 o 
  -7  -1   6        4.49      -59.70     59.70 o 
  -6  -1   6     1955.93     2074.73     43.62 o 
  -5  -1   6      842.76      769.19     89.79 o 
  -4  -1   6        3.12       22.00     18.27 o 
  -3  -1   6      436.78      386.92     15.08 o 
  -2  -1   6     6126.10     6062.64    211.63 o 
  -1  -1   6        2.59       12.31     29.34 o 
   0  -1   6      126.95      181.43     31.48 o 
   1  -1   6       34.56      150.83     60.76 o 
   2  -1   6      672.25      723.11     30.33 o 
   3  -1   6      306.81      309.76     28.93 o 
   4  -1   6        5.44       -1.07     26.25 o 
   5  -1   6        6.88       -2.25     80.51 o 
   6  -1   6       70.55       56.08     83.75 o 
   7  -1   6      683.21      651.07     87.91 o 
  -8   0   6        0.34      -80.82    128.06 o 
  -7   0   6      151.53      -16.85     97.71 o 
  -6   0   6     1003.29      848.30     43.23 o 
  -5   0   6        1.92      -38.51     38.51 o 
  -4   0   6     2362.73     2124.84     73.59 o 
  -3   0   6       25.34       11.73     17.57 o 
  -2   0   6     1303.61     1276.85     35.42 o 
  -1   0   6      717.41      856.09     32.24 o 
   0   0   6    12333.83    11106.03    411.91 o 
   1   0   6      811.86      794.42     19.72 o 
   2   0   6     1344.82     1309.77     42.90 o 
   3   0   6     4452.60     4161.25    117.34 o 
   4   0   6      479.12      378.77     85.45 o 
   5   0   6      116.50      -47.80    136.52 o 
   6   0   6       53.64      -24.13     77.57 o 
   7   0   6       62.65      -68.19     95.19 o 
  -8   1   6       76.74       92.77     97.69 o 
  -7   1   6      335.98      -24.79    106.88 o 
  -6   1   6      447.50      384.38     94.01 o 
  -5   1   6        2.64       68.80    212.57 o 
  -4   1   6      628.41      637.69     31.32 o 
  -3   1   6      240.42      184.26     43.67 o 
  -2   1   6       70.89       69.98     28.32 o 
  -1   1   6       59.82       38.22     35.30 o 
   0   1   6       72.95      101.92     35.48 o 
   1   1   6      139.11      145.15     23.34 o 
   2   1   6     1888.75     1743.21     47.32 o 
   3   1   6      596.31      701.62     48.02 o 
   4   1   6      151.82      109.68     63.09 o 
   5   1   6     3080.22     3220.69     63.58 o 
   6   1   6       98.45        1.44    114.87 o 
   7   1   6       14.01      -69.78     82.87 o 
  -7   2   6      361.00      311.32    258.13 o 
  -6   2   6        4.05      -90.67     90.67 o 
  -5   2   6      279.26      439.26     72.77 o 
  -4   2   6     3801.54     3917.58    229.33 o 
  -3   2   6        7.14      -19.96     81.39 o 
  -2   2   6     5327.14     6053.35     67.34 o 
  -1   2   6      538.87      557.44     24.70 o 
   0   2   6       37.73       69.28     20.88 o 
   1   2   6      816.87     1184.37    223.88 o 
   2   2   6     1812.01     1810.36     47.91 o 
   3   2   6       67.79      173.86     93.24 o 
   4   2   6      134.60      189.93     48.64 o 
   5   2   6        6.65       31.99     75.35 o 
   6   2   6       10.74       79.91     64.24 o 
   7   2   6       52.42       90.20     89.82 o 
  -7   3   6       22.59     -101.54    148.88 o 
  -6   3   6        0.06      -88.51     88.51 o 
  -5   3   6       13.36      -38.74     74.84 o 
  -4   3   6       45.69      230.39     52.07 o 
  -3   3   6        1.88       -0.31     53.80 o 
  -2   3   6     1544.60     1577.32     54.28 o 
  -1   3   6      421.42      498.03     45.61 o 
   0   3   6     1785.93     1762.15     89.41 o 
   1   3   6     1671.97     1734.44     92.38 o 
   2   3   6        3.25       27.03     43.03 o 
   3   3   6      801.18      749.75     44.46 o 
   4   3   6      284.39      362.64     84.68 o 
   5   3   6      102.45      266.33    149.61 o 
   6   3   6        0.84      151.28    151.85 o 
  -6   4   6     1110.85      938.59     81.00 o 
  -5   4   6       69.97      -12.35     80.55 o 
  -4   4   6      264.20      347.51     64.35 o 
  -3   4   6       33.43      240.03     43.83 o 
  -2   4   6       99.34       15.50    104.08 o 
  -1   4   6      327.33      377.83     42.40 o 
   0   4   6      333.12      485.86    183.24 o 
   1   4   6       10.15      167.69     99.92 o 
   2   4   6       62.22      347.95    102.25 o 
   3   4   6      108.90       54.13     79.05 o 
   4   4   6       38.88       23.96     54.99 o 
   5   4   6       23.64       28.60     86.42 o 
   6   4   6        0.32       59.72    109.68 o 
  -5   5   6        5.16      -72.18     83.68 o 
  -4   5   6      781.93      610.87     56.28 o 
  -3   5   6      161.69      202.80     62.03 o 
  -2   5   6       48.35      276.96    135.45 o 
  -1   5   6       82.14       17.23     90.44 o 
   0   5   6      606.23      631.32    121.99 o 
   1   5   6       47.63       82.16    117.03 o 
   2   5   6      365.50      460.54    120.74 o 
   3   5   6      283.54      310.87    119.22 o 
   4   5   6        0.02      -63.53     63.53 o 
   5   5   6      105.85       26.07    130.22 o 
  -4   6   6       27.75      -86.91     86.91 o 
  -3   6   6       16.82      -33.12     77.78 o 
  -2   6   6        7.29      -10.89     63.29 o 
  -1   6   6      117.80       26.08    141.02 o 
   0   6   6        0.27        6.39    139.58 o 
   1   6   6        2.80       29.93    138.49 o 
   2   6   6       64.91      -11.92    139.77 o 
  -4   7   6       46.48       46.78     96.94 o 
  -2   7   6      398.46      409.69    169.84 o 
  -1   7   6        0.25     -147.28    164.94 o 
   0   7   6       62.41      -21.27    163.31 o 
  -4  -9   7        8.65      -80.83     95.30 o 
  -3  -9   7        0.14     -116.36    179.38 o 
  -2  -9   7        3.58     -125.67    147.83 o 
  -1  -9   7       26.08      -13.51    107.56 o 
   0  -9   7      333.37      342.63    103.87 o 
   1  -9   7        2.83     -158.82    207.68 o 
   2  -9   7      216.14      100.11    205.11 o 
   3  -9   7      284.18      109.60    203.60 o 
   4  -9   7        0.96      -64.87    208.37 o 
  -6  -8   7        4.93      848.36    127.14 o 
  -5  -8   7       18.74       33.49    113.48 o 
  -4  -8   7      751.95      555.13     80.30 o 
  -3  -8   7       26.84      -84.94    237.52 o 
  -2  -8   7      339.12      360.28    133.30 o 
  -1  -8   7       17.47       47.49     91.85 o 
   0  -8   7        0.02      -45.05     93.31 o 
   1  -8   7       24.40       86.52    184.42 o 
   2  -8   7       51.90      108.77    169.56 o 
   3  -8   7       32.50      141.60    165.34 o 
   4  -8   7        3.58       76.82    161.79 o 
   5  -8   7      188.25      326.38    163.21 o 
  -6  -7   7        1.72      300.14    223.74 o 
  -5  -7   7      322.45      270.28     68.70 o 
  -4  -7   7      184.64        6.31    110.82 o 
  -3  -7   7        1.91       -0.99     72.02 o 
  -2  -7   7     2048.43     2234.27    178.31 o 
  -1  -7   7      114.06       95.88     84.90 o 
   0  -7   7      937.88      986.14     95.60 o 
   1  -7   7     1407.90     1287.46    144.42 o 
   2  -7   7      186.16      115.09    208.40 o 
   3  -7   7      373.94      106.74    177.79 o 
   4  -7   7      419.08      217.21    185.22 o 
   5  -7   7      168.09      -14.29    186.20 o 
   6  -7   7        0.21       -3.80    184.22 o 
  -7  -6   7       32.57      122.14    133.20 o 
  -6  -6   7      608.42      462.90     65.50 o 
  -5  -6   7        0.02       -7.12     75.76 o 
  -4  -6   7       62.15       -9.75     61.24 o 
  -3  -6   7       85.93       -8.12     53.82 o 
  -2  -6   7        2.01       -2.96     66.53 o 
  -1  -6   7      143.59      177.34     72.65 o 
   0  -6   7      302.51      338.98     79.51 o 
   1  -6   7      165.71       85.43     96.99 o 
   2  -6   7      212.59      138.56    147.09 o 
   3  -6   7     1800.58     1776.74    145.33 o 
   4  -6   7        4.33      131.14    134.24 o 
   5  -6   7       59.56      214.17    138.67 o 
   6  -6   7        3.54      -26.59    137.10 o 
  -7  -5   7      337.65      394.61     79.37 o 
  -6  -5   7      778.15      724.90     73.30 o 
  -5  -5   7       33.84      -41.39     68.69 o 
  -4  -5   7     3782.75     3361.59    113.74 o 
  -3  -5   7       99.28       96.02     41.75 o 
  -2  -5   7        9.58      161.80     58.09 o 
  -1  -5   7      254.58      240.49     63.94 o 
   0  -5   7     3489.75     3386.29    364.31 o 
   1  -5   7      426.28      437.33     68.44 o 
   2  -5   7      273.65      152.27     70.17 o 
   3  -5   7      981.97      911.34    128.02 o 
   4  -5   7       41.91     -101.20    125.56 o 
   5  -5   7       17.37       29.05    127.40 o 
   6  -5   7      323.62      462.81    132.25 o 
  -8  -4   7       76.94      241.93    107.27 o 
  -7  -4   7        0.06       12.94     65.00 o 
  -6  -4   7        2.92       72.57     59.05 o 
  -5  -4   7      365.46      313.52     52.85 o 
  -4  -4   7      234.35      180.33     41.62 o 
  -3  -4   7        4.79       80.37     38.75 o 
  -2  -4   7     1286.21     1377.08     56.36 o 
  -1  -4   7     1160.08     1068.07    111.73 o 
   0  -4   7      107.04       90.12     53.95 o 
   1  -4   7     1111.55     1106.66     60.75 o 
   2  -4   7     3830.77     3877.69     66.71 o 
   3  -4   7      366.08      384.92     71.52 o 
   4  -4   7       92.67      117.80     61.79 o 
   5  -4   7     2512.94     2799.78    119.00 o 
   6  -4   7        2.40       -2.25    112.59 o 
   7  -4   7      221.52      283.98    116.42 o 
  -8  -3   7      536.15      832.27    259.19 o 
  -7  -3   7      144.42        9.50     66.49 o 
  -6  -3   7      774.81      685.11     56.03 o 
  -5  -3   7      195.46      299.60     47.29 o 
  -4  -3   7     1457.07     1852.12     49.15 o 
  -3  -3   7      189.75      186.32     37.75 o 
  -2  -3   7     3928.03     3998.85     31.69 o 
  -1  -3   7       13.79       47.93     31.85 o 
   0  -3   7        1.37      -24.36     45.41 o 
   1  -3   7      160.93      206.86     47.39 o 
   2  -3   7      687.31      693.07     49.43 o 
   3  -3   7      124.35      143.00     52.21 o 
   4  -3   7        0.27      -18.05     52.15 o 
   5  -3   7      103.55       52.41    101.58 o 
   6  -3   7       45.67       -8.62    106.12 o 
   7  -3   7      569.42      572.48    112.16 o 
  -8  -2   7       26.85      -15.44     85.57 o 
  -7  -2   7      109.50      187.29     79.47 o 
  -6  -2   7      939.55      989.89     70.59 o 
  -5  -2   7       19.10       37.41     30.23 o 
  -4  -2   7      251.35      329.78     28.36 o 
  -3  -2   7       97.20      117.83     25.15 o 
  -2  -2   7     4249.81     4286.30     47.83 o 
  -1  -2   7      198.48      160.35     39.04 o 
   0  -2   7     8591.52     8618.81     78.23 o 
   1  -2   7     2854.76     2622.18     43.60 o 
   2  -2   7       20.64      -28.44     38.35 o 
   3  -2   7     3776.11     3348.49     58.88 o 
   4  -2   7      528.59      579.96     40.76 o 
   5  -2   7        6.35       -9.77     86.90 o 
   6  -2   7       60.03      112.40     92.08 o 
   7  -2   7      352.42      259.45    101.99 o 
  -8  -1   7       13.55     -100.15    130.82 o 
  -7  -1   7       64.09      -79.54     79.54 o 
  -6  -1   7     1487.48     1446.02     41.91 o 
  -5  -1   7       20.99       -2.89     39.88 o 
  -4  -1   7      635.05      644.41     36.21 o 
  -3  -1   7       44.71       48.88     18.21 o 
  -2  -1   7      385.07      321.46     50.83 o 
  -1  -1   7       58.62       71.50     35.57 o 
   0  -1   7      128.60       61.78     38.09 o 
   1  -1   7      134.48      135.92     59.29 o 
   2  -1   7     1728.71     1698.63     36.80 o 
   3  -1   7     2166.85     2216.66     35.52 o 
   4  -1   7       77.76       30.11     82.96 o 
   5  -1   7     1327.31     1305.83     95.66 o 
   6  -1   7       14.48       50.65     93.85 o 
   7  -1   7        3.01      -16.10     70.07 o 
  -7   0   7      555.55      303.34    106.63 o 
  -6   0   7      116.56       83.83     59.92 o 
  -5   0   7      125.75       27.97     41.69 o 
  -4   0   7     6711.21     6684.20     48.09 o 
  -3   0   7        0.05        6.41     14.36 o 
  -2   0   7     3429.32     3594.66     72.53 o 
  -1   0   7     1726.15     1743.92     40.11 o 
   0   0   7     1476.53     1505.11     37.86 o 
   1   0   7      520.34      484.13     20.19 o 
   2   0   7     1469.32     1332.22     43.62 o 
   3   0   7       44.27       11.49     30.06 o 
   4   0   7       68.52        2.63     50.56 o 
   5   0   7      108.40       -3.99     57.76 o 
   6   0   7      111.93      -21.43    127.61 o 
   7   0   7      104.94      -31.67    121.27 o 
  -7   1   7      139.15     -103.85    103.85 o 
  -6   1   7        4.58       31.51     89.04 o 
  -5   1   7        7.33      115.76    189.92 o 
  -4   1   7        7.54      -62.19     62.19 o 
  -3   1   7      330.55      306.93     35.78 o 
  -2   1   7     2546.01     2346.14     46.56 o 
  -1   1   7      129.10      114.19     42.79 o 
   0   1   7      501.06      473.96     50.33 o 
   1   1   7     3900.61     3692.54     61.88 o 
   2   1   7       40.24       84.57     36.86 o 
   3   1   7       55.53       35.63     43.20 o 
   4   1   7      800.14      877.95    103.26 o 
   5   1   7      664.35      651.75     60.42 o 
   6   1   7       15.46      -28.47     64.75 o 
   7   1   7      338.58      318.17    103.17 o 
  -7   2   7        0.98     -103.37    103.37 o 
  -6   2   7     1321.32     1387.70     94.62 o 
  -5   2   7      153.48      391.48     64.15 o 
  -4   2   7       98.03      536.02     55.61 o 
  -3   2   7       22.68        3.19     51.50 o 
  -2   2   7     2888.79     3314.69     47.57 o 
  -1   2   7      184.48      284.41     66.70 o 
   0   2   7        5.83      -30.11     70.27 o 
   1   2   7        2.03      -64.79     75.78 o 
   2   2   7       15.50       22.12     43.05 o 
   3   2   7       14.49       22.06     56.82 o 
   4   2   7      148.65      225.13     52.62 o 
   5   2   7       12.66      122.10     88.60 o 
   6   2   7       23.04      100.36    130.93 o 
  -6   3   7      227.15       47.38     90.88 o 
  -5   3   7       48.00      155.96     73.86 o 
  -4   3   7      854.62     1087.31     53.70 o 
  -3   3   7       53.67       -9.12     84.58 o 
  -2   3   7       86.47       63.95     42.50 o 
  -1   3   7      240.68      371.36    128.88 o 
   0   3   7     2160.79     2285.73     80.65 o 
   1   3   7      149.26      127.23     79.98 o 
   2   3   7      318.44      324.04     56.48 o 
   3   3   7      880.48      963.09     58.10 o 
   4   3   7        6.21       21.82     60.56 o 
   5   3   7      168.86      191.53     70.54 o 
  -6   4   7        7.41      -68.55    155.97 o 
  -5   4   7       24.52      -20.25     79.24 o 
  -4   4   7      384.17      560.72     59.60 o 
  -3   4   7       16.79      250.41    157.44 o 
  -2   4   7        0.16      -43.80     43.80 o 
  -1   4   7       74.65      132.20     49.87 o 
   0   4   7        1.67      199.89     43.84 o 
   1   4   7        6.89      -30.51    151.39 o 
   2   4   7      105.29       95.21    152.13 o 
   3   4   7      244.76      186.47     97.11 o 
   4   4   7      142.62       73.98    102.89 o 
  -5   5   7       62.31      -63.16     63.16 o 
  -4   5   7      472.93      521.72     71.01 o 
  -3   5   7       17.48      287.95     50.22 o 
  -2   5   7      858.04     1127.38     96.43 o 
  -1   5   7      127.38      272.33    128.32 o 
   0   5   7       23.82      166.37    125.50 o 
   1   5   7      197.55      398.93    128.78 o 
   2   5   7       45.01      -37.74    114.58 o 
   3   5   7       37.60       39.78     97.10 o 
  -4   6   7       17.54       -8.40     86.89 o 
  -3   6   7        0.04      -81.24     81.24 o 
  -2   6   7      106.65      119.12    154.04 o 
  -1   6   7       85.69      266.83    145.18 o 
   0   6   7      128.39      286.16    149.43 o 
   1   6   7      140.41      153.39    146.98 o 
  -1   7   7        3.53       -3.45    180.83 o 
  -3  -9   8       36.55      -69.78    114.02 o 
  -2  -9   8      497.17      312.83    101.18 o 
  -1  -9   8       60.82       11.12    109.16 o 
   0  -9   8        9.78       70.84    110.61 o 
   1  -9   8      395.10      313.97    131.70 o 
   2  -9   8       88.36      183.02    206.92 o 
  -5  -8   8        0.41      -39.11     77.16 o 
  -4  -8   8        5.60     -154.25    159.30 o 
  -3  -8   8       78.27       53.55     84.47 o 
  -2  -8   8       14.14       62.41     86.70 o 
  -1  -8   8       29.05       -4.55     96.65 o 
   0  -8   8       98.54      153.04    100.34 o 
   1  -8   8      154.05      163.40     94.47 o 
   2  -8   8        0.78       42.86     97.33 o 
   3  -8   8      196.34      153.49    293.21 o 
   4  -8   8       13.09      -24.11    222.85 o 
  -6  -7   8      322.44      300.88     81.02 o 
  -5  -7   8        0.34     -134.23    193.28 o 
  -4  -7   8      702.54      510.86     77.87 o 
  -3  -7   8       72.71       56.95    103.10 o 
  -2  -7   8      179.39      190.03     80.41 o 
  -1  -7   8      157.10      113.76     83.71 o 
   0  -7   8     1599.33     1390.62    159.67 o 
   1  -7   8      103.66        4.79     76.62 o 
   2  -7   8       21.34      -91.59     91.95 o 
   3  -7   8      171.66     -126.56    184.57 o 
   4  -7   8      152.39      -46.78    183.20 o 
   5  -7   8       11.87     -184.57    184.57 o 
  -7  -6   8        4.58      -17.04    104.18 o 
  -6  -6   8       23.83      -85.42    173.06 o 
  -5  -6   8      122.48        3.62    112.71 o 
  -4  -6   8       49.96      -55.45     76.73 o 
  -3  -6   8       12.61       16.76     58.27 o 
  -2  -6   8      230.78      271.14     69.83 o 
  -1  -6   8      354.55      308.20     63.60 o 
   0  -6   8      263.68      262.67     82.35 o 
   1  -6   8       43.74       38.07     82.25 o 
   2  -6   8      780.08      787.17     80.06 o 
   3  -6   8      706.35      725.62     81.24 o 
   4  -6   8       29.56      200.46     95.65 o 
   5  -6   8     1323.74     1373.77    141.47 o 
   6  -6   8        2.92      100.09    139.64 o 
  -7  -5   8      104.06      136.45     86.17 o 
  -6  -5   8       19.59       19.93     53.70 o 
  -5  -5   8      166.73      280.44    129.64 o 
  -4  -5   8     2081.96     2001.18     64.47 o 
  -3  -5   8      326.73      374.51     45.40 o 
  -2  -5   8      988.67      833.50     65.44 o 
  -1  -5   8      710.06      707.32     68.11 o 
   0  -5   8        4.53       21.41     64.69 o 
   1  -5   8       22.78        7.30     72.94 o 
   2  -5   8      647.88      661.51     72.47 o 
   3  -5   8        1.76      124.74    130.60 o 
   4  -5   8       21.57       26.24     70.43 o 
   5  -5   8      110.04      246.42    127.77 o 
   6  -5   8       44.97      112.07    130.87 o 
  -8  -4   8       10.80      -70.70     84.32 o 
  -7  -4   8        2.00     -127.64    127.64 o 
  -6  -4   8       74.72      115.29     44.68 o 
  -5  -4   8       47.67       42.64     41.93 o 
  -4  -4   8       82.47       47.44     52.58 o 
  -3  -4   8       29.65      116.54     42.93 o 
  -2  -4   8     6229.22     5985.30    413.30 o 
  -1  -4   8      116.16      119.74     55.87 o 
   0  -4   8     1876.51     1911.97     60.42 o 
   1  -4   8     2723.91     2597.66     62.54 o 
   2  -4   8      145.69      134.34     60.00 o 
   3  -4   8     1335.91     1254.28    145.88 o 
   4  -4   8      383.06      402.76    154.38 o 
   5  -4   8      250.48      315.01    116.27 o 
   6  -4   8        2.08        7.60    119.27 o 
   7  -4   8      292.97      352.44    123.07 o 
  -8  -3   8       91.68       36.87     73.98 o 
  -7  -3   8       13.60      -85.17     85.17 o 
  -6  -3   8     1367.96     1499.54    117.26 o 
  -5  -3   8       58.97       66.37     34.04 o 
  -4  -3   8      162.93      157.23     36.04 o 
  -3  -3   8      164.13      188.25     39.49 o 
  -2  -3   8      507.40      448.32     42.05 o 
  -1  -3   8       56.10       89.71     28.04 o 
   0  -3   8      140.55      114.67     50.42 o 
   1  -3   8      183.23      117.22     49.92 o 
   2  -3   8      884.88     1026.37     51.70 o 
   3  -3   8     1779.18     1889.40    131.70 o 
   4  -3   8       30.68       88.75     50.41 o 
   5  -3   8      410.53      466.83    109.35 o 
   6  -3   8       24.97      -79.21    114.70 o 
   7  -3   8      160.56       73.53    118.66 o 
  -8  -2   8        6.24      -65.33     94.17 o 
  -7  -2   8      607.63      602.36     68.42 o 
  -6  -2   8      506.47      565.93     72.04 o 
  -5  -2   8        1.58       10.21     47.37 o 
  -4  -2   8     5245.58     4862.20     50.77 o 
  -3  -2   8       88.51      123.04     38.75 o 
  -2  -2   8      359.11      382.84     44.45 o 
  -1  -2   8     1735.26     1841.91     48.65 o 
   0  -2   8     2878.23     2914.04     56.75 o 
   1  -2   8      102.31       59.65     45.47 o 
   2  -2   8     1106.33     1059.32     48.22 o 
   3  -2   8      941.16      857.14     69.02 o 
   4  -2   8      296.94      311.43     93.18 o 
   5  -2   8        2.66       -6.68     93.34 o 
   6  -2   8      102.95      217.56     98.93 o 
   7  -2   8       34.89      -51.40    108.31 o 
  -8  -1   8      153.94       87.34    101.19 o 
  -7  -1   8       98.10       -6.81     71.16 o 
  -6  -1   8       30.47      100.29     82.85 o 
  -5  -1   8      156.60      218.74    130.75 o 
  -4  -1   8        3.96      -16.72     36.46 o 
  -3  -1   8      194.23      229.52     49.16 o 
  -2  -1   8     1978.76     1849.47     44.11 o 
  -1  -1   8      537.45      527.30     44.24 o 
   0  -1   8      103.98      111.08     40.33 o 
   1  -1   8     1396.18     1256.71     56.99 o 
   2  -1   8      731.22      693.83     41.06 o 
   3  -1   8        3.44       35.38     33.20 o 
   4  -1   8      185.56      212.02     91.96 o 
   5  -1   8     1864.18     1888.65    169.16 o 
   6  -1   8       12.46      -48.18     83.32 o 
   7  -1   8      194.54      -35.76    109.30 o 
  -7   0   8       42.56      -57.35    110.19 o 
  -6   0   8      901.55     1111.21     63.01 o 
  -5   0   8       62.74      323.92    189.35 o 
  -4   0   8      477.50      570.16    122.25 o 
  -3   0   8       48.75       71.50     36.99 o 
  -2   0   8     3594.04     3862.42     51.31 o 
  -1   0   8       71.21       72.54     42.81 o 
   0   0   8        0.31       39.52     40.27 o 
   1   0   8      418.36      609.57     71.24 o 
   2   0   8      419.34      373.64     26.44 o 
   3   0   8       90.62       60.06     47.70 o 
   4   0   8       27.46      -52.93     99.51 o 
   5   0   8        1.31      -65.54    100.68 o 
   6   0   8       30.07      -95.22    128.83 o 
   7   0   8      183.52     -115.46    115.46 o 
  -7   1   8       98.94      -51.81    106.03 o 
  -6   1   8      354.62      399.40     85.26 o 
  -5   1   8        7.59      162.74    178.08 o 
  -4   1   8      171.55       63.06     70.94 o 
  -3   1   8      274.69      300.74     39.57 o 
  -2   1   8      245.25      330.66     64.97 o 
  -1   1   8        2.32       43.50     48.92 o 
   0   1   8     5058.04     5192.37    237.23 o 
   1   1   8      778.41      890.67     98.54 o 
   2   1   8        3.69      136.00     63.58 o 
   3   1   8     1658.64     1673.58     53.10 o 
   4   1   8       39.52      129.71     53.25 o 
   5   1   8       19.87       -2.45     65.13 o 
  -6   2   8      711.73      694.66     89.99 o 
  -5   2   8       46.10      289.29     61.87 o 
  -4   2   8      146.92       31.73     68.33 o 
  -3   2   8       47.88       -3.50     46.03 o 
  -2   2   8       13.54       94.10     58.53 o 
  -1   2   8       43.39       32.65     76.59 o 
   0   2   8      154.60      114.19     82.48 o 
   1   2   8        5.19       23.27     86.85 o 
   2   2   8      395.24      445.55     89.39 o 
   3   2   8      479.65      519.13     98.00 o 
   4   2   8      107.78      145.15    104.38 o 
   5   2   8      447.75      508.10    106.54 o 
  -6   3   8       21.74      -43.00     91.80 o 
  -5   3   8       14.42      125.73     68.60 o 
  -4   3   8     1374.38     1892.65     61.53 o 
  -3   3   8       13.85      -85.31    105.28 o 
  -2   3   8      972.93     1100.89     49.84 o 
  -1   3   8      355.19      625.46     77.58 o 
   0   3   8       63.52       14.93     86.59 o 
   1   3   8      394.00      432.67     91.51 o 
   2   3   8      231.16      376.87     94.88 o 
   3   3   8       16.15      -29.96    104.35 o 
   4   3   8        0.58        0.48    102.53 o 
  -5   4   8       54.72       81.14     79.59 o 
  -4   4   8        2.97      196.96     58.11 o 
  -3   4   8       45.02        9.64     59.58 o 
  -2   4   8      152.73      109.90     49.87 o 
  -1   4   8      171.87      217.12     48.88 o 
   0   4   8      257.45      406.78    196.56 o 
   1   4   8      433.98      389.43     98.37 o 
   2   4   8       14.82      -15.94    101.11 o 
   3   4   8       37.36       -9.98    107.67 o 
  -5   5   8        1.77      -86.59     86.59 o 
  -4   5   8       33.56       85.67     70.24 o 
  -3   5   8        5.78      231.15     51.01 o 
  -2   5   8      149.99       62.86     92.82 o 
  -1   5   8       45.62      -61.88     95.29 o 
   0   5   8       76.85     -100.88    100.88 o 
   1   5   8        1.01     -106.53    106.53 o 
  -3   6   8       15.40      -53.54     84.42 o 
  -1   6   8       96.86      -99.01     99.01 o 
  -5  -8   9        2.24     -152.53    152.53 o 
  -4  -8   9       11.93      -44.63     98.33 o 
  -3  -8   9        1.70        5.99     91.76 o 
  -2  -8   9        5.15       61.34     94.73 o 
  -1  -8   9        3.95       27.92     94.16 o 
   0  -8   9       91.76      144.31    101.59 o 
   1  -8   9        0.30       53.58    101.56 o 
   2  -8   9      192.11      198.40    105.55 o 
   3  -8   9      702.19      691.03    142.05 o 
  -5  -7   9       14.88     -100.65    244.90 o 
  -4  -7   9     1167.75      978.22    191.21 o 
  -3  -7   9        7.36       15.53     86.61 o 
  -2  -7   9      174.02      202.00     79.63 o 
  -1  -7   9      127.43       57.96     83.44 o 
   0  -7   9      176.74       50.14     78.19 o 
   1  -7   9      128.00       52.09    115.43 o 
   2  -7   9       46.52       29.23    144.20 o 
   3  -7   9       11.95       45.96     95.72 o 
   4  -7   9        0.24       61.28     90.62 o 
   5  -7   9       60.94      212.42    110.70 o 
  -6  -6   9        9.83       39.72     81.89 o 
  -5  -6   9       59.38       38.53     75.23 o 
  -4  -6   9      103.38      173.02     71.04 o 
  -3  -6   9       51.27      108.93     53.16 o 
  -2  -6   9     1892.74     1712.29     77.38 o 
  -1  -6   9      139.60       64.18     82.28 o 
   0  -6   9      365.17      285.02     78.97 o 
   1  -6   9     1888.60     1754.72    210.82 o 
   2  -6   9      321.45      434.32     83.58 o 
   3  -6   9       56.88      201.10    124.66 o 
   4  -6   9      116.19      198.54     85.21 o 
   5  -6   9      414.14      515.48    145.56 o 
  -7  -5   9       44.11       32.42     78.62 o 
  -6  -5   9      454.68      544.23     68.74 o 
  -5  -5   9       49.83       92.30     56.63 o 
  -4  -5   9       51.94      250.85     62.49 o 
  -3  -5   9       83.34       63.47     48.59 o 
  -2  -5   9      728.19      689.66     68.64 o 
  -1  -5   9       68.40        6.91     67.15 o 
   0  -5   9      298.27      353.63     71.31 o 
   1  -5   9       84.93       51.18     71.79 o 
   2  -5   9      224.47      160.48     71.92 o 
   3  -5   9      726.89      803.97     77.27 o 
   4  -5   9       21.21       57.72     74.98 o 
   5  -5   9       28.74      114.71    134.30 o 
  -7  -4   9      264.25      129.52     68.93 o 
  -6  -4   9     1129.14     1052.09    176.98 o 
  -5  -4   9        6.61      -62.10    104.39 o 
  -4  -4   9     1455.43     1152.60     61.42 o 
  -3  -4   9       45.88       84.61     46.47 o 
  -2  -4   9       92.22       78.00     60.64 o 
  -1  -4   9      965.53      925.44     73.30 o 
   0  -4   9     2422.15     2401.75     65.79 o 
   1  -4   9       80.46       50.82     60.42 o 
   2  -4   9      159.47      154.79     62.25 o 
   3  -4   9     1064.80      916.87    136.37 o 
   4  -4   9      233.53      242.95    121.79 o 
   5  -4   9        0.04       65.34    122.25 o 
   6  -4   9       68.62      174.22    126.92 o 
  -7  -3   9        0.25      -68.18     68.18 o 
  -6  -3   9      122.70      243.33    143.25 o 
  -5  -3   9      166.67       13.00    148.98 o 
  -4  -3   9        0.08       44.05     44.59 o 
  -3  -3   9       36.04       88.98     41.67 o 
  -2  -3   9     1111.65     1132.29     58.69 o 
  -1  -3   9      354.20      342.03     55.66 o 
   0  -3   9       20.56      -20.50     53.50 o 
   1  -3   9      372.97      271.88     52.97 o 
   2  -3   9      639.48      570.09     54.44 o 
   3  -3   9      477.38      403.94     68.56 o 
   4  -3   9      121.01        4.85    112.76 o 
   5  -3   9     1552.50     1555.90    122.48 o 
   6  -3   9        0.45     -120.06    120.62 o 
  -7  -2   9       75.62      108.86     68.18 o 
  -6  -2   9      211.96      396.45    140.10 o 
  -5  -2   9       27.80      -64.23     89.72 o 
  -4  -2   9     1691.96     1723.11     68.79 o 
  -3  -2   9      137.82      169.91     40.62 o 
  -2  -2   9     2851.45     3005.42    110.28 o 
  -1  -2   9      355.93      343.94     47.56 o 
   0  -2   9      330.46      357.68     80.30 o 
   1  -2   9      133.20      149.65     89.52 o 
   2  -2   9      440.07      443.05     46.80 o 
   3  -2   9        5.33        7.15     44.55 o 
   4  -2   9        0.03       13.59     98.48 o 
   5  -2   9        8.32       21.10    105.37 o 
   6  -2   9       35.59      161.31    109.99 o 
  -7  -1   9       72.26        1.35     72.81 o 
  -6  -1   9      188.24      371.90    112.20 o 
  -5  -1   9       12.90      -85.88     85.88 o 
  -4  -1   9       60.55       15.03     53.27 o 
  -3  -1   9        1.95       25.36     53.02 o 
  -2  -1   9     1733.25     1782.29     51.54 o 
  -1  -1   9        0.27       42.38     44.61 o 
   0  -1   9     2181.42     2238.18     66.20 o 
   1  -1   9     2512.27     2882.13     51.70 o 
   2  -1   9        6.56       52.14     44.22 o 
   3  -1   9     1127.54     1175.12    105.23 o 
   4  -1   9      217.53      236.68    109.32 o 
   5  -1   9       82.92       64.62    102.33 o 
  -7   0   9       50.66     -103.14    103.14 o 
  -6   0   9     1160.18     1303.66    104.24 o 
  -5   0   9      205.35      133.61     81.00 o 
  -4   0   9      117.22      184.50     55.02 o 
  -3   0   9      146.09      175.21     42.91 o 
  -2   0   9      277.97      255.35     51.10 o 
  -1   0   9        5.40        6.64     49.15 o 
   0   0   9       19.06        4.48     46.78 o 
   1   0   9       83.48       62.73     44.85 o 
   2   0   9      435.78      486.45     96.13 o 
   3   0   9      499.60      496.10     96.87 o 
   4   0   9      122.44      109.79    105.30 o 
   5   0   9      288.97      314.39    112.41 o 
  -6   1   9       12.55      221.39     78.73 o 
  -5   1   9       88.23      269.08    196.67 o 
  -4   1   9     3387.94     3531.22    268.60 o 
  -3   1   9       25.23       52.37     44.92 o 
  -2   1   9       80.09      192.01     78.44 o 
  -1   1   9      840.08      865.86     56.80 o 
   0   1   9      394.02      439.47     54.28 o 
   1   1   9      132.84      151.28     74.65 o 
   2   1   9      337.77      409.01     98.98 o 
   3   1   9      240.70      270.66     97.95 o 
   4   1   9       14.54      -20.77    101.95 o 
  -6   2   9       40.57      111.07     86.47 o 
  -5   2   9       26.70      251.19     65.18 o 
  -4   2   9      105.69      -74.35     74.35 o 
  -3   2   9       29.89       -4.83     71.24 o 
  -2   2   9      430.96      623.04    123.69 o 
  -1   2   9      310.35      377.56     91.44 o 
   0   2   9      146.54      271.41     94.01 o 
   1   2   9      491.95      530.95     96.33 o 
   2   2   9       28.28      101.05    105.61 o 
   3   2   9        1.02      146.19    105.98 o 
   4   2   9       40.98      240.31    107.47 o 
  -5   3   9       10.15      173.10     70.68 o 
  -4   3   9       29.35      400.89     62.65 o 
  -3   3   9       55.07      -70.64     70.64 o 
  -2   3   9      630.27      927.34     61.88 o 
  -1   3   9        2.25      133.89     52.09 o 
   0   3   9       59.58       40.30     94.97 o 
   1   3   9       55.81      111.18     98.27 o 
   2   3   9      122.34      225.97    104.82 o 
   3   3   9        2.27       99.35    111.13 o 
  -5   4   9       15.51      132.01     81.67 o 
  -4   4   9       78.72      329.59     59.72 o 
  -3   4   9       72.04      -68.47     68.47 o 
  -2   4   9       75.37       42.95     92.35 o 
  -1   4   9        1.22       74.37     53.97 o 
   0   4   9      199.95      426.68    134.09 o 
   1   4   9       49.99        5.75    104.74 o 
  -4   5   9      105.86      260.93     71.77 o 
  -1   5   9        0.08      -64.74    107.71 o 
   0   5   9       14.82       -1.75    111.24 o 
  -4  -8  10       66.31      274.55    176.80 o 
  -3  -8  10        0.29      134.31    172.47 o 
  -2  -8  10      469.96      532.68     96.42 o 
  -1  -8  10      282.22      245.90     96.81 o 
   0  -8  10        0.82      -19.88     97.87 o 
   1  -8  10      260.42      132.83     90.91 o 
   2  -8  10      112.34      123.84    134.98 o 
  -4  -7  10       51.72       43.77     81.69 o 
  -3  -7  10      167.02      129.97     85.03 o 
  -2  -7  10       47.00      -12.90     84.83 o 
  -1  -7  10        0.46      -18.99     77.72 o 
   0  -7  10       16.20      -63.85    106.05 o 
   1  -7  10       22.38       72.79    117.63 o 
   2  -7  10      103.95       12.49     99.38 o 
   3  -7  10      156.63      281.82     97.53 o 
   4  -7  10       16.69       59.77    118.07 o 
  -5  -6  10       18.74      113.82     70.06 o 
  -4  -6  10      316.23      281.05     59.78 o 
  -3  -6  10      190.59      197.11     94.24 o 
  -2  -6  10      492.31      406.86     78.76 o 
  -1  -6  10       40.76      -22.77     82.13 o 
   0  -6  10     1015.07      846.84     81.01 o 
   1  -6  10      282.66      259.45    120.72 o 
   2  -6  10        6.14       57.30    109.76 o 
   3  -6  10      400.99      268.47     86.06 o 
   4  -6  10      110.40       68.37     86.48 o 
  -6  -5  10      369.74      417.50     72.98 o 
  -5  -5  10       89.08      137.04     82.18 o 
  -4  -5  10       63.02       62.32     53.15 o 
  -3  -5  10        2.20      109.38     53.70 o 
  -2  -5  10      193.61      129.73     71.99 o 
  -1  -5  10       87.20       19.67     72.25 o 
   0  -5  10       79.03       -9.54     73.20 o 
   1  -5  10       19.12        6.71     72.33 o 
   2  -5  10      297.33      260.74     75.22 o 
   3  -5  10      798.82      663.65     80.61 o 
   4  -5  10       44.38      112.66    131.90 o 
  -7  -4  10      172.68      160.90    130.15 o 
  -6  -4  10        0.08      182.71    141.61 o 
  -5  -4  10        6.63        1.86     80.37 o 
  -4  -4  10     1751.35     1630.88     82.06 o 
  -3  -4  10        9.51       77.05     49.16 o 
  -2  -4  10      816.48      831.28     67.64 o 
  -1  -4  10      719.83      702.18     66.82 o 
   0  -4  10      495.75      462.26     63.69 o 
   1  -4  10       82.89        4.71     92.14 o 
   2  -4  10      256.67      190.99     80.72 o 
   3  -4  10      109.27       32.80     78.85 o 
   4  -4  10        6.34      -16.96    128.26 o 
   5  -4  10       10.12       25.88    136.47 o 
  -7  -3  10        6.82       92.30    119.82 o 
  -6  -3  10      128.01      306.20    163.08 o 
  -5  -3  10       39.59      -21.49     95.34 o 
  -4  -3  10        7.53        8.47     55.47 o 
  -3  -3  10       18.08       69.44     46.99 o 
  -2  -3  10     1687.02     1755.15     75.73 o 
  -1  -3  10      103.69      139.75     60.83 o 
   0  -3  10      945.03      965.85     60.68 o 
   1  -3  10     2177.94     2141.06     62.50 o 
   2  -3  10      169.79      114.11     57.11 o 
   3  -3  10      268.64      285.51    119.88 o 
   4  -3  10       37.54      -25.95    120.82 o 
   5  -3  10      310.33      180.55    127.87 o 
  -6  -2  10     1025.18     1266.11    110.04 o 
  -5  -2  10        3.92      -72.64     95.34 o 
  -4  -2  10        8.72       33.70     55.95 o 
  -3  -2  10       78.67      134.62     44.53 o 
  -2  -2  10      584.52      600.76     58.82 o 
  -1  -2  10      152.95      109.74     57.91 o 
   0  -2  10       24.52       23.95     51.52 o 
   1  -2  10       10.91       78.46     48.78 o 
   2  -2  10      344.64      418.99     49.40 o 
   3  -2  10      624.10      603.54    108.38 o 
   4  -2  10      103.47      175.94    106.16 o 
   5  -2  10       94.06      142.42    112.67 o 
  -6  -1  10      270.31      575.55    158.10 o 
  -5  -1  10        4.15      -89.94     89.94 o 
  -4  -1  10     1652.11     1759.49    141.31 o 
  -3  -1  10      192.31      197.25     45.61 o 
  -2  -1  10       25.95        8.71     54.93 o 
  -1  -1  10      710.62      778.55     53.46 o 
   0  -1  10     1706.67     1616.96     50.72 o 
   1  -1  10       24.25       35.16     45.62 o 
   2  -1  10       83.35      108.46    103.84 o 
   3  -1  10      657.72      703.29    110.70 o 
   4  -1  10       72.43       69.01    108.39 o 
  -6   0  10       18.98      179.84    211.74 o 
  -5   0  10       15.16       45.73     98.80 o 
  -4   0  10       99.47      113.31     60.83 o 
  -3   0  10      154.02      179.68     47.49 o 
  -2   0  10      507.30      505.23     58.45 o 
  -1   0  10       86.01       73.17     57.13 o 
   0   0  10       84.41       52.71     54.70 o 
   1   0  10      341.85      301.04     53.29 o 
   2   0  10      136.46      150.94    106.60 o 
   3   0  10       62.54       38.46    111.67 o 
   4   0  10       26.27       56.10    119.21 o 
  -5   1  10        1.28       32.53     70.32 o 
  -4   1  10      192.39      204.87     64.45 o 
  -3   1  10       59.89      134.13     59.89 o 
  -2   1  10     1210.67     1345.06     67.84 o 
  -1   1  10       53.06       33.13     63.33 o 
   0   1  10        4.56       -9.77     62.29 o 
   1   1  10      234.63      202.73    104.21 o 
   2   1  10      249.25      261.38    108.95 o 
   3   1  10       30.96      -75.61    110.07 o 
  -5   2  10       37.96      315.24     70.94 o 
  -4   2  10       35.90      -79.65     79.65 o 
  -3   2  10       21.26       -7.14     78.79 o 
  -2   2  10      171.75      378.64    104.53 o 
  -1   2  10       14.69       92.71     93.51 o 
   0   2  10      490.76      635.92    101.88 o 
   1   2  10      353.80      528.79    106.33 o 
   2   2  10       16.88      171.45    106.08 o 
  -4   3  10      124.93      207.58     73.33 o 
  -3   3  10        5.42      -75.54     75.54 o 
  -2   3  10       77.17      159.66     58.80 o 
  -1   3  10        3.47      206.39     80.04 o 
   0   3  10        8.73      148.97    107.68 o 
   1   3  10       25.66      133.46    109.09 o 
  -2   4  10      106.99        8.30     72.21 o 
  -1   4  10      260.94      417.22     61.70 o 
   0   4  10       19.20      128.61    112.37 o 
  -4  -7  11        1.35       16.92    146.38 o 
  -3  -7  11       35.61      -40.02     85.95 o 
  -2  -7  11       70.84       22.62     90.01 o 
  -1  -7  11       27.62      -15.02     95.77 o 
   0  -7  11       64.32       51.99     94.56 o 
   1  -7  11       17.32       13.78     97.98 o 
   2  -7  11      118.02      113.57    111.95 o 
   3  -7  11      494.16      463.04    118.10 o 
  -4  -6  11      989.83      955.45    104.50 o 
  -3  -6  11        1.96       69.09     74.01 o 
  -2  -6  11       16.37       39.78     81.87 o 
  -1  -6  11      404.76      264.36     85.15 o 
   0  -6  11      273.69      156.33     99.10 o 
   1  -6  11       32.34       63.90    125.47 o 
   2  -6  11       38.15      -17.72     85.61 o 
   3  -6  11      171.48       43.91    101.97 o 
  -6  -5  11       13.18      347.43     94.03 o 
  -5  -5  11       90.19      -55.10    228.07 o 
  -4  -5  11       31.95       68.71     56.24 o 
  -3  -5  11        5.37      177.50     93.08 o 
  -2  -5  11      913.66      919.11     79.60 o 
  -1  -5  11      234.67      190.23     75.22 o 
   0  -5  11      144.97      130.52     77.41 o 
   1  -5  11      892.37      784.74    114.11 o 
   2  -5  11      183.99      118.18    101.24 o 
   3  -5  11        2.32      -74.02     74.02 o 
  -6  -4  11      465.72      760.69     89.76 o 
  -5  -4  11       18.48      -85.01     95.57 o 
  -4  -4  11      159.78      210.21     64.60 o 
  -3  -4  11      122.47      208.25     74.11 o 
  -2  -4  11      425.93      535.93     71.19 o 
  -1  -4  11        0.15       26.32     70.23 o 
   0  -4  11       84.35      108.02     70.40 o 
   1  -4  11        2.06      -27.34     67.51 o 
   2  -4  11      334.41      306.99     66.43 o 
   3  -4  11      247.43      308.75    135.24 o 
  -6  -3  11      291.03      704.71     87.45 o 
  -5  -3  11        6.98      -79.76     93.98 o 
  -4  -3  11      791.83      709.82     59.79 o 
  -3  -3  11      208.71      294.20     53.64 o 
  -2  -3  11      289.52      295.23     64.92 o 
  -1  -3  11      245.24      341.14     63.16 o 
   0  -3  11      847.46      903.98     77.31 o 
   1  -3  11      264.18      343.09     92.35 o 
   2  -3  11       27.03       53.35     61.58 o 
   3  -3  11      751.36      622.58    126.60 o 
   4  -3  11       80.11      -36.54    132.39 o 
  -5  -2  11      200.51       75.29    106.92 o 
  -4  -2  11        7.23       62.63     62.89 o 
  -3  -2  11       13.66       68.32     49.80 o 
  -2  -2  11      356.91      353.55     59.78 o 
  -1  -2  11      132.56       89.48     78.07 o 
   0  -2  11       21.87       24.67     59.44 o 
   1  -2  11       71.43       73.58     55.83 o 
   2  -2  11      183.55      148.61    108.07 o 
   3  -2  11      262.69      371.21    114.89 o 
  -5  -1  11        1.55     -116.12    116.12 o 
  -4  -1  11     1205.03     1368.01    137.57 o 
  -3  -1  11        3.76       42.42     53.60 o 
  -2  -1  11      509.05      540.34     62.88 o 
  -1  -1  11      285.34      398.05     60.21 o 
   0  -1  11      164.60      206.35     58.22 o 
   1  -1  11      130.50      156.58     56.26 o 
   2  -1  11      178.59      176.58    112.72 o 
   3  -1  11       42.18       49.39    113.84 o 
  -5   0  11       12.59     -140.06    140.06 o 
  -4   0  11       14.77       -6.58     67.18 o 
  -3   0  11        9.36       80.06     75.79 o 
  -2   0  11      398.43      503.10     65.12 o 
  -1   0  11       60.83       73.19     66.15 o 
   0   0  11      370.91      406.61     63.38 o 
   1   0  11      811.48      889.18    117.53 o 
   2   0  11       13.15      -14.21    119.23 o 
   3   0  11      179.90      191.16    124.31 o 
  -4   1  11        9.07      -47.84     67.77 o 
  -3   1  11       76.14      108.38    114.90 o 
  -2   1  11      270.24      467.65     80.01 o 
  -1   1  11        1.10      -45.48     72.04 o 
   0   1  11        1.70      -70.70     71.12 o 
   1   1  11        4.59      -57.13    116.88 o 
   2   1  11       73.42       24.07    121.09 o 
  -4   2  11      374.12      163.52     86.59 o 
  -3   2  11       34.53       57.74     85.94 o 
  -2   2  11       27.97      111.85     77.83 o 
  -1   2  11      259.64      204.52    111.10 o 
   0   2  11      157.30       65.39    112.42 o 
   1   2  11        0.01      -84.55    118.20 o 
  -3   3  11       55.61      -50.33     82.49 o 
  -2   3  11       15.29       65.62     81.26 o 
  -1   3  11       11.69      188.04     65.78 o 
   0   3  11       60.69      316.39    115.50 o 
  -4  -7  12       45.24       62.28    161.28 o 
  -3  -7  12        9.82     -159.52    159.52 o 
  -2  -7  12      318.31      250.98    183.53 o 
  -1  -7  12      165.32       89.85    200.07 o 
   1  -7  12      129.83       73.60    113.10 o 
  -4  -6  12      126.89       87.11     87.62 o 
  -3  -6  12       95.63      148.43    116.15 o 
  -2  -6  12      110.78       47.21     90.84 o 
  -1  -6  12       85.95        4.38     87.89 o 
   0  -6  12       46.76       22.09     87.92 o 
   1  -6  12        6.46       15.94    174.48 o 
   2  -6  12      191.14      123.64    102.48 o 
  -4  -5  12      152.61       67.09     79.58 o 
  -3  -5  12       77.31      236.57     98.18 o 
  -2  -5  12      474.46      530.85     82.23 o 
  -1  -5  12       27.03      115.58     83.13 o 
   0  -5  12      279.71      365.45     81.75 o 
   1  -5  12      482.21      415.81    118.72 o 
   2  -5  12        0.52       29.22     81.80 o 
  -5  -4  12       47.55     -111.38    111.38 o 
  -4  -4  12        2.21       64.52     70.25 o 
  -3  -4  12       19.02        6.15     72.47 o 
  -2  -4  12      329.44      391.35     71.50 o 
  -1  -4  12       13.73      120.88     74.37 o 
   0  -4  12       41.77       89.54     73.61 o 
   1  -4  12        8.90       67.97     74.06 o 
   2  -4  12       85.84      118.79     72.74 o 
  -5  -3  12        0.21     -106.75    106.75 o 
  -4  -3  12      832.13      914.48     70.54 o 
  -3  -3  12        0.68       99.94     55.57 o 
  -2  -3  12      206.48      231.02     71.92 o 
  -1  -3  12      578.82      582.78     71.93 o 
   0  -3  12      393.98      327.05     67.15 o 
   1  -3  12        6.90       53.65     73.79 o 
   2  -3  12       90.78      -67.73    138.88 o 
  -4  -2  12       15.58       76.89     68.73 o 
  -3  -2  12        6.69       85.32     87.09 o 
  -2  -2  12      552.75      550.36     68.39 o 
  -1  -2  12       91.30       46.04     82.52 o 
   0  -2  12      226.74      171.72     62.27 o 
   1  -2  12      696.83      728.78     62.24 o 
   2  -2  12       18.50       -4.44    125.40 o 
  -4  -1  12       28.46       66.39     71.17 o 
  -3  -1  12      118.17      280.82     99.05 o 
  -2  -1  12      348.29      389.93    122.27 o 
  -1  -1  12        1.75      101.94     66.43 o 
   0  -1  12       11.32       52.08     63.57 o 
   1  -1  12       43.26       37.01    119.73 o 
   2  -1  12      114.39      141.99    121.88 o 
  -4   0  12      330.55      460.86    116.16 o 
  -3   0  12       83.56      216.54     72.24 o 
  -2   0  12        0.44       28.94     73.40 o 
  -1   0  12      145.94      161.32     71.63 o 
   0   0  12      447.48      551.67     72.58 o 
   1   0  12       68.21       88.62    129.16 o 
  -3   1  12       25.00      -66.42    117.14 o 
  -2   1  12       68.82      170.45    147.41 o 
  -1   1  12        5.35      -80.27     80.27 o 
   0   1  12       71.30      -43.10    130.16 o 
   1   1  12       54.06     -131.81    133.18 o 
  -1   2  12       52.35      170.79    170.70 o 
  -3  -6  13       16.04      229.45    199.52 o 
  -2  -6  13      174.88      251.33    187.85 o 
  -1  -6  13        9.22      125.44    165.86 o 
   1  -6  13        6.15      -52.71    102.85 o 
   2  -6  13       41.12      -27.08    102.53 o 
  -3  -5  13       39.30      269.11    162.22 o 
  -2  -5  13        5.08       45.67     83.56 o 
  -1  -5  13      303.84      349.56     88.01 o 
   0  -5  13      259.68      320.11    193.00 o 
   1  -5  13       17.06      -12.30    100.57 o 
  -3  -4  13        0.20      399.80    107.26 o 
  -2  -4  13      269.83      486.48    161.81 o 
  -1  -4  13       85.81      150.14    117.25 o 
   0  -4  13       52.53      214.76     73.22 o 
   1  -4  13      363.70      557.92     90.06 o 
  -3  -3  13       42.15      179.46    159.94 o 
  -2  -3  13      202.09      264.90     75.66 o 
  -1  -3  13       34.82       15.16     76.79 o 
   0  -3  13       91.66       41.87     77.78 o 
   1  -3  13        1.22     -152.36    152.36 o 
  -3  -2  13       74.95      118.27     98.67 o 
  -2  -2  13      105.06      101.52    108.61 o 
  -1  -2  13       47.55       32.82     76.12 o 
   0  -2  13      215.04      132.08    114.04 o 
   1  -2  13      264.57      215.87    139.09 o 
  -3  -1  13       17.57       22.81    103.81 o 
  -2  -1  13      125.27       91.95     94.68 o 
  -1  -1  13       28.08      120.16     76.74 o 
   0  -1  13       38.18      214.07    124.81 o 
  -2   0  13       31.93       56.78    109.42 o 
  -1   0  13      125.75      217.81     88.87 o 
   0   0  13       18.60       -5.98    127.06 o 
  -1   1  13       34.64       58.72    139.95 o 
  -2  -4  14      132.43      346.51    161.56 o 
   0  -4  14      166.31      104.56     98.45 o 
  -2  -3  14      125.72      217.53    148.24 o 
  -1  -3  14        1.42       18.71     77.26 o 
   0  -3  14        2.19      -78.32     86.62 o 
  -1  -2  14      156.62      191.09    114.72 o 
  -1  -1  14       32.11       97.79    105.69 o 
                                                 
